# Supplementary material for: Assessment of dynamic cerebral autoregulation in humans: Is reproducibility dependent on blood pressure variability?
Source: PLoS One. 2020 Jan 10;15(1):e0227651. doi: 10.1371/journal.pone.0227651 (PMC6954074; doi:10.1371/journal.pone.0227651)
Supplement: S1 Dataset — Allcenters_DCAoutput_andotherdata.xlsx: contains the DCA analysis output data off all participating centers, Power Spectral Density data for Mean Arterial Blood Pressure, and means and standard deviations for all variables in the measurement files. CARNETanonymization.xlsx: contains the anonymization key used for this study. (ZIP) [file pone.0227651.s008.zip]

Archive with 3 entries (3 files):
- Data_Elting_et_al/All_measurement_files_anonymized.zip
- Data_Elting_et_al/Allcenters_DCAoutput_andotherdata.xlsx
- Data_Elting_et_al/CARNETanonymization.xlsx
