# Supplementary material for: Assessment of dynamic cerebral autoregulation in humans: Is reproducibility dependent on blood pressure variability?
Source: PLoS One. 2020 Jan 10;15(1):e0227651. doi: 10.1371/journal.pone.0227651 (PMC6954074; doi:10.1371/journal.pone.0227651)
Supplement: S1 Dataset — Allcenters_DCAoutput_andotherdata.xlsx: contains the DCA analysis output data off all participating centers, Power Spectral Density data for Mean Arterial Blood Pressure, and means and standard deviations for all variables in the measurement files. CARNETanonymization.xlsx: contains the anonymization key used for this study. (ZIP) [file pone.0227651.s008.zip › Data_Elting_et_al/Allcenters_DCAoutput_andotherdata.xlsx]

## Sheet: Variables_explained
Artificially generated data is indicated in separate variables, but artificial data were not removed from the original variables !!!
Therefore, variables starting with L_ or R_ contain artificial data values. Use the Artificialleft, Artificialright and Artificialleft_2 ,Artificialright_2 variables to filter out artificial data values.
Centernumber	Number of the center that analyzed the data. See Table S2.
Centernumber2	Combination of centernumber and methodnumber per center
Methodnumber	Methodnumber per center, in increasing order
Methodnumber2	Methodnumber per center,classiefied in category: 1=TFA, 2=V.Kernels, 3=Wavelets, 4=IR-filter, 5=ARX, 6=ARI, 7=ARMA-ARI/ARX, 8=mfARI, 9=IR-filter, 10=correlation coefficient
Filename	original filename of the file. Abbreviation refers to the center the measurement was done. Center numbers: IEEM=3, LEIC=4, MUMC=7, Radboudumc=9, UMCG=12, UoS=11
studynumber	Number of the measurement after anonymization, randomly assigned number between 1 and 150.
casenumber	Number of the subject, is the same for 1st and 2nd measurement
MN	1 or 2 corresponding to the 1st and 2nd measurement
Artificialleft	= 0 if CBFV on the left was not artificially generated, = 1 in CBFV on the left was artificially generated
Artificialright	= 0 if CBFV on the right was not artificially generated, = 1 in CBFV on the right was artificially generated
ArtificialARI	ARI value that was used in generation of the artificial data
L_Coh_VLF	Coherence between MABP and CBFV on the left side in the VLF band
L_Coh_LF	Coherence between MABP and CBFV on the left side in the LF band
L_Coh_HF	Coherence between MABP and CBFV on the left side in the HF band
L_Gain_VLF	Gain between MABP and CBFV on the left side in the VLF band, variable units
L_Gain_LF	Gain between MABP and CBFV on the left side in the LF band, variable units
L_Gain_HF	Gain between MABP and CBFV on the left side in the HF band, variable units
L_Phase_VLF	Phase between MABP and CBFV on the left side in the VLF band in radians
L_Phase_LF	Phase between MABP and CBFV on the left side in the LF band in radians
L_Phase_HF	Phase between MABP and CBFV on the left side in the HF band in radians
R_Coh_VLF	Coherence between MABP and CBFV on the right side in the VLF band
R_Coh_LF	Coherence between MABP and CBFV on the right side in the LF band
R_Coh_HF	Coherence between MABP and CBFV on the right side in the HF band
R_Gain_VLF	Gain between MABP and CBFV on the right side in the VLF band, variable units
R_Gain_LF	Gain between MABP and CBFV on the right side in the LF band, variable units
R_Gain_HF	Gain between MABP and CBFV on the right side in the HF band, variable units
R_Phase_VLF	Phase between MABP and CBFV on the right side in the VLF band in radians
R_Phase_LF	Phase between MABP and CBFV on the right side in the LF band in radians
R_Phase_HF	Phase between MABP and CBFV on the right side in the HF band in radians
A_Coh_VLF	Coherence between MABP and CBFV on the artificial side in the VLF band
A_Coh_LF	Coherence between MABP and CBFV on the artificial side in the LF band
A_Coh_HF	Coherence between MABP and CBFV on the artificial side in the HF band
A_Gain_VLF	Gain between MABP and CBFV on the artificial side in the VLF band, variable units
A_Gain_LF	Gain between MABP and CBFV on the artificial side in the LF band, variable units
A_Gain_HF	Gain between MABP and CBFV on the artificial side in the HF band, variable units
A_Phase_VLF	Phase between MABP and CBFV on the artificial side in the VLF band in radians
A_Phase_LF	Phase between MABP and CBFV on the artificial side in the LF band in radians
A_Phase_HF	Phase between MABP and CBFV on the artificial side in the HF band in radians
L_ARI	Autoregulation index between MABP and CBFV on the left side
R_ARI	Autoregulation index between MABP and CBFV on the right side
A_ARI	Autoregulation index between MABP and CBFV on the artificial side
L_Cor	Correlation coefficient between MABP and CBFV on the left side
R_Cor	Correlation coefficient between MABP and CBFV on the right side
A_Cor	Correlation coefficient between MABP and CBFV on the artificial side
Filename_2	same variable as above, for the 2nd measurement
studynumber_2	same variable as above, for the 2nd measurement
casenumber_2	same variable as above, for the 2nd measurement
MN_2	same variable as above, for the 2nd measurement
Artificialleft_2	same variable as above, for the 2nd measurement
Artificialright_2	same variable as above, for the 2nd measurement
ArtificialARI_2	same variable as above, for the 2nd measurement
L_Coh_VLF_2	same variable as above, for the 2nd measurement
L_Coh_LF_2	same variable as above, for the 2nd measurement
L_Coh_HF_2	same variable as above, for the 2nd measurement
L_Gain_VLF_2	same variable as above, for the 2nd measurement
L_Gain_LF_2	same variable as above, for the 2nd measurement
L_Gain_HF_2	same variable as above, for the 2nd measurement							``
L_Phase_VLF_2	same variable as above, for the 2nd measurement
L_Phase_LF_2	same variable as above, for the 2nd measurement
L_Phase_HF_2	same variable as above, for the 2nd measurement
R_Coh_VLF_2	same variable as above, for the 2nd measurement
R_Coh_LF_2	same variable as above, for the 2nd measurement
R_Coh_HF_2	same variable as above, for the 2nd measurement
R_Gain_VLF_2	same variable as above, for the 2nd measurement
R_Gain_LF_2	same variable as above, for the 2nd measurement
R_Gain_HF_2	same variable as above, for the 2nd measurement
R_Phase_VLF_2	same variable as above, for the 2nd measurement
R_Phase_LF_2	same variable as above, for the 2nd measurement
R_Phase_HF_2	same variable as above, for the 2nd measurement
A_Coh_VLF_2	same variable as above, for the 2nd measurement
A_Coh_LF_2	same variable as above, for the 2nd measurement
A_Coh_HF_2	same variable as above, for the 2nd measurement
A_Gain_VLF_2	same variable as above, for the 2nd measurement
A_Gain_LF_2	same variable as above, for the 2nd measurement
A_Gain_HF_2	same variable as above, for the 2nd measurement
A_Phase_VLF_2	same variable as above, for the 2nd measurement
A_Phase_LF_2	same variable as above, for the 2nd measurement
A_Phase_HF_2	same variable as above, for the 2nd measurement
L_ARI_2	same variable as above, for the 2nd measurement
R_ARI_2	same variable as above, for the 2nd measurement
A_ARI_2	same variable as above, for the 2nd measurement
L_Cor_2	same variable as above, for the 2nd measurement
R_Cor_2	same variable as above, for the 2nd measurement
A_Cor_2	same variable as above, for the 2nd measurement
BREAK1	empty column
BREAK2	empty column
BREAK3	empty column
L_NMSE	Normalized mean squared error for MABP-CBFV on the left side
R_NMSE	Normalized mean squared error for MABP-CBFV on the right side
L_NMSE_2	same variable as above, for the 2nd measurement
R_NMSE_2	same variable as above, for the 2nd measurement
A_NMSE	Normalized mean squared error for MABP-CBFV on the artificial side
A_NMSE_2	same variable as above, for the 2nd measurement
PSDMAPVLFmean	Power spectral density of Mean Arterial Blood Pressure in the VLF band in mmHG2/Hz
PSDMAPLFmean	Power spectral density of Mean Arterial Blood Pressure in the LF band in mmHG2/Hz
PSDMAPHFmean	Power spectral density of Mean Arterial Blood Pressure in the HF band in mmHG2/Hz
PSDMAPVLFmean_2	same variable as above, for the 2nd measurement
PSDMAPLFmean_2	same variable as above, for the 2nd measurement
PSDMAPHFmean_2	same variable as above, for the 2nd measurement
MAP	Mean of Mean arterial blood pressure in mmHG
MCALmean	Mean of CBFV on the left side in cm/s
MCARmean	Mean of CBFV on the right side in cm/s
CO2	End tidal CO2 (kPa)
SDMAP	Standard Deviation MAP
SDMCALmean	Standard Deviation MCALmean
SDMCARmean	Standard Deviation MCARmean
SDCO2	Standard Deviation CO2
MAP_2	same variable as above, for the 2nd measurement
MCALmean_2	same variable as above, for the 2nd measurement
MCARmean_2	same variable as above, for the 2nd measurement
CO2_2	same variable as above, for the 2nd measurement
SDMAP_2	same variable as above, for the 2nd measurement
SDMCALmean_2	same variable as above, for the 2nd measurement
SDMCARmean_2	same variable as above, for the 2nd measurement
SDCO2_2	same variable as above, for the 2nd measurement

## Sheet: Allcenters_merged4_jan2016_v3
Centernumber	Centernumber2	Methodnumber	Methodnumber2	Filename	studynumber	casenumber	MN	Artificialleft	Artificialright	ArtificialARI	L_Coh_VLF	L_Coh_LF	L_Coh_HF	L_Gain_VLF	L_Gain_LF	L_Gain_HF	L_Phase_VLF	L_Phase_LF	L_Phase_HF	R_Coh_VLF	R_Coh_LF	R_Coh_HF	R_Gain_VLF	R_Gain_LF	R_Gain_HF	R_Phase_VLF	R_Phase_LF	R_Phase_HF	A_Coh_VLF	A_Coh_LF	A_Coh_HF	A_Gain_VLF	A_Gain_LF	A_Gain_HF	A_Phase_VLF	A_Phase_LF	A_Phase_HF	L_ARI	R_ARI	A_ARI	L_Cor	R_Cor	A_Cor	Filename_2	studynumber_2	casenumber_2	MN_2	Artificialleft_2	Artificialright_2
1	1.1	1	1	IEEM_1_1.txt	140	1	1	1	0	0	0.462	0.938	0.993	0.23	0.282	0.275	0.186	0.057	0.002	0.285	0.303	0.752	0.75	0.883	1.273	0.672	0.955	0.026	0.462	0.938	0.993	0.23	0.282	0.275	0.186	0.057	0.002							IEEM_1_2.txt	85	1	2	1	0
1	1.1	1	1	IEEM_10_1.txt	117	2	1	1	0	9	0.47	0.909	0.985	0.071	0.184	0.303	0.767	1.242	0.538										0.47	0.909	0.985	0.071	0.184	0.303	0.767	1.242	0.538							IEEM_10_2.txt	137	2	2	1	0
1	1.1	1	1	IEEM_11_1.txt	4	3	1	1	0	0	0.614	0.949	0.987	0.374	0.285	0.28	0.209	-0.032	0.018	0.636	0.726	0.696	0.702	0.714	0.754	0.482	0.457	-0.186	0.614	0.949	0.987	0.374	0.285	0.28	0.209	-0.032	0.018							IEEM_11_2.txt	25	3	2	1	0
1	1.1	1	1	IEEM_12_1.txt	33	4	1	1	0	1	0.477	0.908	0.992	0.307	0.259	0.272	0.197	0.086	0.014	0.417	0.666	0.746	0.693	0.605	0.649	0.203	0.123	-0.118	0.477	0.908	0.992	0.307	0.259	0.272	0.197	0.086	0.014							IEEM_12_2.txt	71	4	2	1	0
1	1.1	1	1	IEEM_13_1.txt	45	5	1	1	0	2	0.593	0.932	0.995	0.236	0.229	0.22	0.263	0.069	0.038	0.38	0.361	0.684	0.277	0.409	0.661	0.641	0.841	-0.388	0.593	0.932	0.995	0.236	0.229	0.22	0.263	0.069	0.038							IEEM_13_2.txt	114	5	2	1	0
1	1.1	1	1	IEEM_14_1.txt	24	6	1	1	0	3	0.422	0.971	0.996	0.169	0.209	0.212	0.32	0.116	0.031	0.503	0.659	0.579	0.443	0.622	0.653	0.852	0.196	-0.173	0.422	0.971	0.996	0.169	0.209	0.212	0.32	0.116	0.031							IEEM_14_2.txt	57	6	2	1	0
1	1.1	1	1	IEEM_15_1.txt	61	7	1	1	0	5	0.463	0.937	0.969	0.334	0.43	0.395	0.36	0.245	0.079	0.417	0.634	0.473	0.914	1.593	1.402	0.713	0.447	-0.042	0.463	0.937	0.969	0.334	0.43	0.395	0.36	0.245	0.079							IEEM_15_2.txt	39	7	2	1	0
1	1.1	1	1	IEEM_2_1.txt	51	8	1	1	0	1	0.385	0.888	0.978	0.413	0.39	0.382	0.145	0.055	0.01	0.499	0.597	0.33	0.971	1.085	0.593	0.61	0.339	-0.038	0.385	0.888	0.978	0.413	0.39	0.382	0.145	0.055	0.01							IEEM_2_2.txt	136	8	2	1	0
1	1.1	1	1	IEEM_3_1.txt	106	9	1	1	0	2	0.432	0.93	0.999	0.181	0.211	0.209	0.751	0.07	0.018	0.342	0.49	0.27	0.618	0.741	0.491	1.422	-0.023	-0.014	0.432	0.93	0.999	0.181	0.211	0.209	0.751	0.07	0.018							IEEM_3_2.txt	27	9	2	1	0
1	1.1	1	1	IEEM_4_1.txt	59	10	1	1	0	3	0.543	0.969	0.988	0.306	0.321	0.313	-0.144	0.079	0.024	0.413	0.781	0.605	0.511	0.828	0.726	-0.068	0.052	-0.238	0.543	0.969	0.988	0.306	0.321	0.313	-0.144	0.079	0.024							IEEM_4_2.txt	122	10	2	1	0
1	1.1	1	1	IEEM_5_1.txt	58	11	1	1	0	4	0.508	0.955	0.993	0.285	0.261	0.257	0.272	0.108	0.046	0.498	0.624	0.427	0.523	0.453	0.545	0.582	0.715	0.017	0.508	0.955	0.993	0.285	0.261	0.257	0.272	0.108	0.046							IEEM_5_2.txt	146	11	2	1	0
1	1.1	1	1	IEEM_6_1.txt	97	12	1	1	0	5	0.439	0.96	0.99	0.284	0.361	0.358	0.566	0.153	0.071	0.499	0.753	0.393	1.119	1.167	0.852	0.557	0.58	0.2	0.439	0.96	0.99	0.284	0.361	0.358	0.566	0.153	0.071							IEEM_6_2.txt	105	12	2	1	0
1	1.1	1	1	IEEM_7_1.txt	141	13	1	1	0	6	0.595	0.982	0.997	0.244	0.322	0.303	0.253	0.272	0.057	0.27	0.535	0.575	0.72	1.199	0.943	0.468	0.353	0.017	0.595	0.982	0.997	0.244	0.322	0.303	0.253	0.272	0.057							IEEM_7_2.txt	102	13	2	1	0
1	1.1	1	1	IEEM_8_1.txt	20	14	1	1	0	7	0.409	0.96	0.985	0.12	0.264	0.249	0.832	0.537	0.122	0.33	0.588	0.216	0.414	0.784	0.572	0.907	0.543	0.649	0.409	0.96	0.985	0.12	0.264	0.249	0.832	0.537	0.122							IEEM_8_2.txt	94	14	2	1	0
1	1.1	1	1	IEEM_9_1.txt	89	15	1	1	0	8	0.335	0.968	0.994	0.122	0.294	0.338	1.389	0.911	0.267	0.372	0.725	0.808	0.871	0.83	0.707	0.621	0.01	-0.183	0.335	0.968	0.994	0.122	0.294	0.338	1.389	0.911	0.267							IEEM_9_2.txt	17	15	2	1	0
1	1.1	1	1	LEIC_11_1.txt	28	16	1	0	0		0.42	0.845	0.6	1.153	1.233	1.058	0.478	0.41	-0.116	0.4	0.831	0.603	0.826	0.993	1.071	0.305	0.463	0.107																LEIC_11_2.txt	112	16	2	0	0
1	1.1	1	1	LEIC_12_1.txt	15	17	1	0	0		0.629	0.929	0.958	0.789	1.248	1.316	0.573	0.286	0.006	0.614	0.931	0.931	0.508	0.779	0.782	0.769	0.331	-0.003																LEIC_12_2.txt	95	17	2	0	0
1	1.1	1	1	LEIC_16_1.txt	11	18	1	0	0		0.461	0.64	0.636	0.59	1.012	0.784	1.125	0.709	0.121	0.374	0.639	0.674	0.57	1.095	0.887	1.465	0.425	-0.354																LEIC_16_2.txt	54	18	2	0	0
1	1.1	1	1	LEIC_17_1.txt	37	19	1	0	0		0.611	0.862	0.84	0.903	1.356	1.42	0.772	0.335	-0.215	0.584	0.863	0.784	0.899	1.323	1.35	0.519	0.26	-0.262																LEIC_17_2.txt	128	19	2	0	0
1	1.1	1	1	LEIC_18_1.txt	62	20	1	0	0		0.466	0.871	0.655	2.412	3.174	2.371	0.554	0.681	0.341	0.473	0.871	0.707	2.817	3.763	2.518	0.495	0.697	0.433																LEIC_18_2.txt	80	20	2	0	0
1	1.1	1	1	LEIC_20_1.txt	30	21	1	0	0		0.486	0.873	0.773	0.336	0.787	0.983	0.435	0.667	0.3	0.557	0.832	0.656	0.344	0.626	0.748	0.25	0.659	0.42																LEIC_20_2.txt	53	21	2	0	0
1	1.1	1	1	LEIC_24_1.txt	108	22	1	0	0		0.722	0.85	0.713	0.972	0.756	0.95	0.56	0.312	-0.014	0.763	0.909	0.774	0.934	0.802	0.773	0.468	0.17	-0.065																LEIC_24_2.txt	73	22	2	0	0
1	1.1	1	1	LEIC_25_1.txt	31	23	1	0	0		0.594	0.67	0.793	0.565	0.735	0.763	0.883	0.442	-0.429	0.649	0.581	0.701	0.582	0.634	0.65	0.87	0.473	-0.279																LEIC_25_2.txt	66	23	2	0	0
1	1.1	1	1	LEIC_29_1.txt	126	24	1	0	0		0.454	0.775	0.635	0.398	0.781	0.657	1.178	0.78	0.292	0.415	0.769	0.606	0.32	0.619	0.612	1.03	0.768	0.347																LEIC_29_2.txt	88	24	2	0	0
1	1.1	1	1	LEIC_3_1.txt	60	25	1	0	0		0.466	0.866	0.81	0.616	1.442	1.679	1.008	0.853	0.081	0.466	0.87	0.789	0.683	1.67	1.701	1.082	0.857	0.012																LEIC_3_2.txt	109	25	2	0	0
1	1.1	1	1	LEIC_4_1.txt	100	26	1	0	0		0.479	0.908	0.855	0.657	1.315	1.544	0.889	0.343	-0.131	0.476	0.879	0.854	0.723	1.484	1.681	0.752	0.37	-0.049																LEIC_4_2.txt	67	26	2	0	0
1	1.1	1	1	LEIC_6_1.txt	47	27	1	0	0		0.522	0.896	0.798	0.506	0.539	0.69	0.564	0.331	-0.038	0.512	0.87	0.712	0.544	0.529	0.627	0.513	0.328	-0.031																LEIC_6_2.txt	35	27	2	0	0
1	1.1	1	1	LEIC_8_1.txt	87	28	1	0	0		0.55	0.775	0.47	0.848	1.382	1.522	1.06	0.301	0.212	0.548	0.81	0.606	0.869	1.345	1.621	0.919	0.345	0.289																LEIC_8_2.txt	55	28	2	0	0
1	1.1	1	1	LEIC_9_1.txt	129	29	1	0	0		0.791	0.907	0.6	1.433	1.466	1.302	0.403	0.134	-0.008	0.772	0.957	0.807	1.404	1.625	1.682	0.463	0.22	-0.18																LEIC_9_2.txt	41	29	2	0	0
1	1.1	1	1	MUMC_1_1.txt	75	30	1	0	0		0.419	0.808	0.6	0.778	1.235	1.178	0.466	0.385	-0.099	0.254	0.792	0.674	0.658	1.585	1.443	0.555	0.353	0.107																MUMC_1_2.txt	46	30	2	0	0
1	1.1	1	1	MUMC_10_1.txt	13	31	1	0	0		0.445	0.643	0.444	0.25	0.602	0.84	0.395	0.728	0.34	0.474	0.804	0.512	0.369	0.935	0.8	0.38	0.583	-0.16																MUMC_10_2.txt	36	31	2	0	0
1	1.1	1	1	MUMC_4_1.txt	132	32	1	0	0		0.461	0.582	0.506	0.934	1.197	1.322	0.891	0.482	0.242	0.45	0.614	0.489	0.909	1.212	0.946	0.588	0.626	0.223																MUMC_4_2.txt	86	32	2	0	0
1	1.1	1	1	MUMC_5_1.txt	34	33	1	0	0		0.648	0.445	0.251	0.444	0.549	0.435	1.439	0.49	0.272	0.671	0.463	0.27	0.481	0.595	0.405	1.394	0.815	0.156																MUMC_5_2.txt	43	33	2	0	0
1	1.1	1	1	MUMC_7_1.txt	110	34	1	0	0		0.476	0.772	0.664	0.481	1.291	1.109	1.008	0.559	-0.327	0.356	0.727	0.692	0.41	1.279	1.161	1.297	0.454	-0.237																MUMC_7_2.txt	119	34	2	0	0
1	1.1	1	1	MUMC_8_1.txt	115	35	1	0	0		0.46	0.887	0.735	0.47	0.795	0.866	0.812	0.466	0.073	0.473	0.802	0.642	0.478	0.736	0.853	1.038	0.636	0.061																MUMC_8_2.txt	76	35	2	0	0
1	1.1	1	1	Radboudumc_1_1.txt	18	36	1	0	0		0.483	0.81	0.671	0.651	1.027	0.889	1.006	0.289	-0.07	0.442	0.812	0.686	0.605	1.024	0.896	0.406	0.34	0.006																Radboudumc_1_2.txt	8	36	2	0	0
1	1.1	1	1	Radboudumc_10_1.txt	133	37	1	1	0	7	0.337	0.415	0.9	0.217	0.191	0.252	0.46	0.522	0.089	0.488	0.519	0.7	0.68	0.924	0.964	0.746	0.334	0.348	0.337	0.415	0.9	0.217	0.191	0.252	0.46	0.522	0.089							Radboudumc_10_2.txt	3	37	2	1	0
1	1.1	1	1	Radboudumc_11_1.txt	48	38	1	0	1	9	0.452	0.565	0.688	0.537	0.703	0.768	0.64	0.268	0.123	0.309	0.872	0.991	0.077	0.213	0.345	0.575	1.255	0.58	0.309	0.872	0.991	0.077	0.213	0.345	0.575	1.255	0.58							Radboudumc_11_2.txt	9	38	2	0	1
1	1.1	1	1	Radboudumc_13_1.txt	148	39	1	0	0		0.661	0.763	0.936	0.921	0.879	1.071	0.813	0.341	-0.017	0.671	0.764	0.913	1.066	0.974	1.119	0.928	0.417	0.046																Radboudumc_13_2.txt	150	39	2	0	0
1	1.1	1	1	Radboudumc_14_1.txt	19	40	1	0	0		0.639	0.44	0.453	0.49	0.377	0.384	0.81	1.076	0.381	0.622	0.513	0.588	0.498	0.473	0.534	0.803	0.941	0.285																Radboudumc_14_2.txt	78	40	2	0	0
1	1.1	1	1	Radboudumc_15_1.txt	103	41	1	0	0		0.543	0.305	0.397	0.424	0.327	0.259	0.373	0.254	-0.098	0.549	0.3	0.412	0.407	0.289	0.275	0.337	0.393	-0.278																Radboudumc_15_2.txt	111	41	2	0	0
1	1.1	1	1	Radboudumc_16_1.txt	10	42	1	0	0		0.501	0.819	0.72	0.508	0.812	0.794	0.85	0.328	-0.123	0.556	0.844	0.691	0.535	0.733	0.707	1.283	0.349	0.022																Radboudumc_16_2.txt	123	42	2	0	0
1	1.1	1	1	Radboudumc_17_1.txt	125	43	1	0	0		0.477	0.71	0.842	0.392	0.935	1.09	0.803	0.495	-0.061	0.384	0.626	0.722	0.267	0.582	0.667	1.026	0.614	0.012																Radboudumc_17_2.txt	142	43	2	0	0
1	1.1	1	1	Radboudumc_2_1.txt	101	44	1	0	0		0.439	0.457	0.567	0.447	0.608	0.795	0.324	0.591	-0.16	0.393	0.534	0.671	0.487	0.658	0.805	0.274	0.554	-0.09																Radboudumc_2_2.txt	63	44	2	0	0
1	1.1	1	1	Radboudumc_3_1.txt	118	45	1	0	0		0.737	0.9	0.568	0.671	0.537	0.608	0.529	0.432	-0.422	0.704	0.896	0.548	0.617	0.523	0.527	0.575	0.433	-0.38																Radboudumc_3_2.txt	145	45	2	0	0
1	1.1	1	1	Radboudumc_5_1.txt	96	46	1	1	0	0	0.384	0.876	0.99	0.239	0.283	0.283	-0.489	-0.029	0.024	0.52	0.707	0.79	0.381	0.707	0.839	0.759	0.543	0.057	0.384	0.876	0.99	0.239	0.283	0.283	-0.489	-0.029	0.024							Radboudumc_5_2.txt	82	46	2	1	0
1	1.1	1	1	Radboudumc_6_1.txt	72	47	1	0	1	2	0.734	0.808	0.893	0.85	1.001	1.091	0.391	0.438	0.272	0.305	0.824	0.995	0.278	0.334	0.33	0.135	0.031	0.023	0.305	0.824	0.995	0.278	0.334	0.33	0.135	0.031	0.023							Radboudumc_6_2.txt	93	47	2	0	1
1	1.1	1	1	Radboudumc_7_1.txt	124	48	1	1	0	4	0.63	0.918	0.991	0.187	0.218	0.206	0.416	0.141	0.031	0.561	0.554	0.667	0.313	0.464	0.673	0.964	0.155	-0.836	0.63	0.918	0.991	0.187	0.218	0.206	0.416	0.141	0.031							Radboudumc_7_2.txt	49	48	2	1	0
1	1.1	1	1	Radboudumc_8_1.txt	44	49	1	1	0	5	0.484	0.936	0.964	0.167	0.215	0.223	0.293	0.164	0.066	0.47	0.592	0.343	0.401	0.594	0.695	0.606	0.75	0.123	0.484	0.936	0.964	0.167	0.215	0.223	0.293	0.164	0.066							Radboudumc_8_2.txt	83	49	2	1	0
1	1.1	1	1	Radboudumc_9_1.txt	144	50	1	0	0		0.509	0.46	0.568	0.409	0.321	0.302	0.429	0.773	-0.17																									Radboudumc_9_2.txt	6	50	2	0	0
1	1.1	1	1	UMCG_1_1.txt	77	51	1	0	0		0.491	0.79	0.748	0.412	0.579	0.44	0.599	0.447	0.035	0.482	0.813	0.721	0.659	0.93	0.662	0.827	0.514	0.021																UMCG_1_2.txt	56	51	2	0	0
1	1.1	1	1	UMCG_10_1.txt	107	52	1	0	0		0.387	0.634	0.514	0.393	0.654	0.876	0.776	0.546	-0.347	0.479	0.664	0.447	0.272	0.642	0.746	0.785	0.445	-0.171																UMCG_10_2.txt	98	52	2	0	0
1	1.1	1	1	UMCG_2_1.txt	50	53	1	0	0		0.613	0.877	0.613	0.724	0.761	0.562	0.864	-0.058	-0.195	0.542	0.86	0.461	0.573	0.757	0.627	0.81	0.043	-0.333																UMCG_2_2.txt	26	53	2	0	0
1	1.1	1	1	UMCG_3_1.txt	138	54	1	0	0		0.644	0.746	0.61	0.671	1.062	0.678	0.655	0.163	-0.374	0.731	0.793	0.585	0.61	0.799	0.575	0.55	0.18	-0.241																UMCG_3_2.txt	121	54	2	0	0
1	1.1	1	1	UMCG_4_1.txt	131	55	1	0	0		0.709	0.857	0.646	0.371	0.702	0.736	1.124	0.652	0.274	0.715	0.845	0.728	0.392	0.709	0.686	1.098	0.59	0.198																UMCG_4_2.txt	147	55	2	0	0
1	1.1	1	1	UMCG_5_1.txt	127	56	1	0	0		0.63	0.643	0.522	0.602	0.7	0.531	0.919	0.232	1.024	0.663	0.615	0.465	0.606	0.679	0.484	-0.017	0.458	0.948																UMCG_5_2.txt	21	56	2	0	0
1	1.1	1	1	UMCG_6_1.txt	149	57	1	0	0		0.534	0.508	0.337	0.37	0.434	0.46	1.045	1.369	0.247																									UMCG_6_2.txt	14	57	2	0	0
1	1.1	1	1	UMCG_7_1.txt	143	58	1	0	0		0.37	0.781	0.501	0.396	0.81	0.948	0.346	0.599	0.1	0.539	0.812	0.372	0.482	0.909	0.752	0.854	0.601	0.512																UMCG_7_2.txt	91	58	2	0	0
1	1.1	1	1	UMCG_8_1.txt	32	59	1	0	0		0.292	0.753	0.69	0.416	1.114	1.126	0.583	0.608	0.04	0.488	0.769	0.679	0.686	1.482	1.339	0.934	0.592	-0.024																UMCG_8_2.txt	52	59	2	0	0
1	1.1	1	1	UMCG_9_1.txt	64	60	1	0	0		0.485	0.796	0.639	0.645	1.258	1.337	0.372	0.598	0.433	0.481	0.819	0.684	0.497	1.173	1.198	0.42	0.664	0.306																UMCG_9_2.txt	74	60	2	0	0
1	1.1	1	1	UoS_1_1.txt	70	61	1	0	0		0.496	0.733	0.762	0.996	1.118	1.3	0.99	0.672	-0.284	0.405	0.744	0.689	0.839	0.98	1.052	1.067	0.671	-0.207																UoS_1_2.txt	42	61	2	0	0
1	1.1	1	1	UoS_10_1.txt	5	62	1	0	0		0.721	0.854	0.603	0.637	0.832	0.821	-0.017	0.209	0.228	0.746	0.748	0.45	0.557	0.72	0.876	0.028	0.153	0.288																UoS_10_2.txt	22	62	2	0	0
1	1.1	1	1	UoS_11_1.txt	68	63	1	0	0		0.425	0.863	0.544	1.002	1.729	1.481	1.149	0.521	0.13	0.507	0.91	0.671	1.04	1.61	1.277	0.726	0.42	-0.116																UoS_11_2.txt	130	63	2	0	0
1	1.1	1	1	UoS_12_1.txt	40	64	1	0	0		0.631	0.751	0.636	1.204	1.373	1.521	0.748	0.548	0.409	0.523	0.737	0.519	1.171	1.381	1.419	0.649	0.57	-0.207																UoS_12_2.txt	38	64	2	0	0
1	1.1	1	1	UoS_13_1.txt	135	65	1	0	0		0.411	0.812	0.446	0.507	0.985	1.136	0.238	0.441	0.26	0.378	0.824	0.459	0.659	1.253	1.297	0	0.486	0.338																UoS_13_2.txt	134	65	2	0	0
1	1.1	1	1	UoS_14_1.txt	23	66	1	0	0		0.398	0.449	0.776	0.715	0.873	1.27	0.686	-0.081	-0.028	0.377	0.502	0.818	0.704	1.072	1.541	1.446	0.589	-0.011																UoS_14_2.txt	79	66	2	0	0
1	1.1	1	1	UoS_15_1.txt	16	67	1	0	0											0.317	0.891	0.994	0.114	0.208	0.35	1.072	1.239	0.556																UoS_15_2.txt	7	67	2	0	0
1	1.1	1	1	UoS_2_1.txt	92	68	1	0	0		0.466	0.895	0.894	0.961	1.611	1.359	1.159	0.447	-0.191	0.486	0.908	0.876	1.067	1.903	1.436	1.112	0.51	-0.163																UoS_2_2.txt	69	68	2	0	0
1	1.1	1	1	UoS_3_1.txt	1	69	1	0	0		0.462	0.905	0.699	0.549	1.108	1.109	-0.231	0.386	-0.136	0.439	0.962	0.987	0.197	0.344	0.327	0.401	0.53	0.125																UoS_3_2.txt	12	69	2	0	1
1	1.1	1	1	UoS_4_1.txt	139	70	1	0	0		0.623	0.618	0.703	0.841	1.164	1.271	0.521	0.648	-0.058	0.755	0.347	0.419	0.853	0.912	1.1	0.636	0.471	0.302																UoS_4_2.txt	84	70	2	0	0
1	1.1	1	1	UoS_5_1.txt	116	71	1	0	1	9	0.362	0.761	0.681	0.679	0.707	0.696	0.835	0.493	0.059	0.311	0.936	0.981	0.069	0.183	0.301	0.404	1.226	0.592	0.311	0.936	0.981	0.069	0.183	0.301	0.404	1.226	0.592							UoS_5_2.txt	2	71	2	1	0
1	1.1	1	1	UoS_6_1.txt	81	72	1	0	0		0.533	0.681	0.372	0.575	0.748	0.767	0.464	0.707	-0.238	0.556	0.733	0.494	0.663	0.862	0.854	0.525	0.813	-0.106																UoS_6_2.txt	65	72	2	0	0
1	1.1	1	1	UoS_7_1.txt	104	73	1	0	0		0.456	0.813	0.552	0.418	0.603	0.628	1.163	0.428	-0.352	0.456	0.818	0.534	0.449	0.595	0.548	1.017	0.361	-0.15																UoS_7_2.txt	99	73	2	0	0
1	1.1	1	1	UoS_8_1.txt	90	74	1	0	0		0.306	0.823	0.795	0.506	1.572	1.81	0.09	0.959	0.271	0.248	0.77	0.741	0.444	1.75	1.884	0.102	0.964	0.084																UoS_8_2.txt	120	74	2	0	0
1	1.1	1	1	UoS_9_1.txt	113	75	1	0	0		0.477	0.708	0.739	1.656	1.42	1.374	1.434	0.262	-0.091	0.505	0.826	0.881	1.983	1.928	1.844	1.33	0.32	-0.108																UoS_9_2.txt	29	75	2	0	0
1	1.2	2	6	IEEM_1_1.txt	140	1	1	1	0	0																												1.779	7.811	1.779				IEEM_1_2.txt	85	1	2	1	0
1	1.2	2	6	IEEM_10_1.txt	117	2	1	1	0	9																												8.811		8.811				IEEM_10_2.txt	137	2	2	1	0
1	1.2	2	6	IEEM_11_1.txt	4	3	1	1	0	0																												1.152	3.035	1.152				IEEM_11_2.txt	25	3	2	1	0
1	1.2	2	6	IEEM_12_1.txt	33	4	1	1	0	1																												2.845	0.78	2.845				IEEM_12_2.txt	71	4	2	1	0
1	1.2	2	6	IEEM_13_1.txt	45	5	1	1	0	2																												2.167	5.283	2.167				IEEM_13_2.txt	114	5	2	1	0
1	1.2	2	6	IEEM_14_1.txt	24	6	1	1	0	3																												3.042	5.642	3.042				IEEM_14_2.txt	57	6	2	1	0
1	1.2	2	6	IEEM_15_1.txt	61	7	1	1	0	5																												5.877	5.623	5.877				IEEM_15_2.txt	39	7	2	1	0
1	1.2	2	6	IEEM_2_1.txt	51	8	1	1	0	1																												2.081	5.531	2.081				IEEM_2_2.txt	136	8	2	1	0
1	1.2	2	6	IEEM_3_1.txt	106	9	1	1	0	2																												4.131	6.981	4.131				IEEM_3_2.txt	27	9	2	1	0
1	1.2	2	6	IEEM_4_1.txt	59	10	1	1	0	3																												3.013	2.16	3.013				IEEM_4_2.txt	122	10	2	1	0
1	1.2	2	6	IEEM_5_1.txt	58	11	1	1	0	4																												3.818	5.162	3.818				IEEM_5_2.txt	146	11	2	1	0
1	1.2	2	6	IEEM_6_1.txt	97	12	1	1	0	5																												5.435	5.121	5.435				IEEM_6_2.txt	105	12	2	1	0
1	1.2	2	6	IEEM_7_1.txt	141	13	1	1	0	6																												5.396	5.181	5.396				IEEM_7_2.txt	102	13	2	1	0
1	1.2	2	6	IEEM_8_1.txt	20	14	1	1	0	7																												7.013	7.075	7.013				IEEM_8_2.txt	94	14	2	1	0
1	1.2	2	6	IEEM_9_1.txt	89	15	1	1	0	8																												7.988	4.806	7.988				IEEM_9_2.txt	17	15	2	1	0
1	1.2	2	6	LEIC_11_1.txt	28	16	1	0	0																													2.235	2.696					LEIC_11_2.txt	112	16	2	0	0
1	1.2	2	6	LEIC_12_1.txt	15	17	1	0	0																													4.767	5.563					LEIC_12_2.txt	95	17	2	0	0
1	1.2	2	6	LEIC_16_1.txt	11	18	1	0	0																													7.038	6.86					LEIC_16_2.txt	54	18	2	0	0
1	1.2	2	6	LEIC_17_1.txt	37	19	1	0	0																													5.006	4.238					LEIC_17_2.txt	128	19	2	0	0
1	1.2	2	6	LEIC_18_1.txt	62	20	1	0	0																													7.067	7.04					LEIC_18_2.txt	80	20	2	0	0
1	1.2	2	6	LEIC_20_1.txt	30	21	1	0	0																													7.135	6.084					LEIC_20_2.txt	53	21	2	0	0
1	1.2	2	6	LEIC_24_1.txt	108	22	1	0	0																													1.499	1.331					LEIC_24_2.txt	73	22	2	0	0
1	1.2	2	6	LEIC_25_1.txt	31	23	1	0	0																													5.403	5.152					LEIC_25_2.txt	66	23	2	0	0
1	1.2	2	6	LEIC_29_1.txt	126	24	1	0	0																													7.245	7.261					LEIC_29_2.txt	88	24	2	0	0
1	1.2	2	6	LEIC_3_1.txt	60	25	1	0	0																													7.573	7.54					LEIC_3_2.txt	109	25	2	0	0
1	1.2	2	6	LEIC_4_1.txt	100	26	1	0	0																													5.844	5.686					LEIC_4_2.txt	67	26	2	0	0
1	1.2	2	6	LEIC_6_1.txt	47	27	1	0	0																													4.109	4.193					LEIC_6_2.txt	35	27	2	0	0
1	1.2	2	6	LEIC_8_1.txt	87	28	1	0	0																													5.541	5.881					LEIC_8_2.txt	55	28	2	0	0
1	1.2	2	6	LEIC_9_1.txt	129	29	1	0	0																													2.266	2.867					LEIC_9_2.txt	41	29	2	0	0
1	1.2	2	6	MUMC_1_1.txt	75	30	1	0	0																													4.34	4.989					MUMC_1_2.txt	46	30	2	0	0
1	1.2	2	6	MUMC_10_1.txt	13	31	1	0	0																													7.347	6.868					MUMC_10_2.txt	36	31	2	0	0
1	1.2	2	6	MUMC_4_1.txt	132	32	1	0	0																													6.97	7.121					MUMC_4_2.txt	86	32	2	0	0
1	1.2	2	6	MUMC_5_1.txt	34	33	1	0	0																													7.163	7.316					MUMC_5_2.txt	43	33	2	0	0
1	1.2	2	6	MUMC_7_1.txt	110	34	1	0	0																													6.887	6.931					MUMC_7_2.txt	119	34	2	0	0
1	1.2	2	6	MUMC_8_1.txt	115	35	1	0	0																													6.116	6.735					MUMC_8_2.txt	76	35	2	0	0
1	1.2	2	6	Radboudumc_1_1.txt	18	36	1	0	0																													5.9	5.872					Radboudumc_1_2.txt	8	36	2	0	0
1	1.2	2	6	Radboudumc_10_1.txt	133	37	1	1	0	7																												6.969	6.871	6.969				Radboudumc_10_2.txt	3	37	2	1	0
1	1.2	2	6	Radboudumc_11_1.txt	48	38	1	0	1	9																												3.942	9	9				Radboudumc_11_2.txt	9	38	2	0	1
1	1.2	2	6	Radboudumc_13_1.txt	148	39	1	0	0																													6.225	6.138					Radboudumc_13_2.txt	150	39	2	0	0
1	1.2	2	6	Radboudumc_14_1.txt	19	40	1	0	0																													4.518	4.795					Radboudumc_14_2.txt	78	40	2	0	0
1	1.2	2	6	Radboudumc_15_1.txt	103	41	1	0	0																													1.774	2.267					Radboudumc_15_2.txt	111	41	2	0	0
1	1.2	2	6	Radboudumc_16_1.txt	10	42	1	0	0																													6.471	6.381					Radboudumc_16_2.txt	123	42	2	0	0
1	1.2	2	6	Radboudumc_17_1.txt	125	43	1	0	0																													5.349	6.303					Radboudumc_17_2.txt	142	43	2	0	0
1	1.2	2	6	Radboudumc_2_1.txt	101	44	1	0	0																													3.48	3.697					Radboudumc_2_2.txt	63	44	2	0	0
1	1.2	2	6	Radboudumc_3_1.txt	118	45	1	0	0																													2.225	2.845					Radboudumc_3_2.txt	145	45	2	0	0
1	1.2	2	6	Radboudumc_5_1.txt	96	46	1	1	0	0																												1.644	5.928	1.644				Radboudumc_5_2.txt	82	46	2	1	0
1	1.2	2	6	Radboudumc_6_1.txt	72	47	1	0	1	2																												3.711	2.85	2.85				Radboudumc_6_2.txt	93	47	2	0	1
1	1.2	2	6	Radboudumc_7_1.txt	124	48	1	1	0	4																												3.226	3.784	3.226				Radboudumc_7_2.txt	49	48	2	1	0
1	1.2	2	6	Radboudumc_8_1.txt	44	49	1	1	0	5																												4.897	5.301	4.897				Radboudumc_8_2.txt	83	49	2	1	0
1	1.2	2	6	Radboudumc_9_1.txt	144	50	1	0	0																													3.272						Radboudumc_9_2.txt	6	50	2	0	0
1	1.2	2	6	UMCG_1_1.txt	77	51	1	0	0																													6.228	6.977					UMCG_1_2.txt	56	51	2	0	0
1	1.2	2	6	UMCG_10_1.txt	107	52	1	0	0																													4.202	5.04					UMCG_10_2.txt	98	52	2	0	0
1	1.2	2	6	UMCG_2_1.txt	50	53	1	0	0																													5.698	5.785					UMCG_2_2.txt	26	53	2	0	0
1	1.2	2	6	UMCG_3_1.txt	138	54	1	0	0																													4.194	4.041					UMCG_3_2.txt	121	54	2	0	0
1	1.2	2	6	UMCG_4_1.txt	131	55	1	0	0																													7.156	7.067					UMCG_4_2.txt	147	55	2	0	0
1	1.2	2	6	UMCG_5_1.txt	127	56	1	0	0																													5.279	5.498					UMCG_5_2.txt	21	56	2	0	0
1	1.2	2	6	UMCG_6_1.txt	149	57	1	0	0																													7.422						UMCG_6_2.txt	14	57	2	0	0
1	1.2	2	6	UMCG_7_1.txt	143	58	1	0	0																													6.816	7.234					UMCG_7_2.txt	91	58	2	0	0
1	1.2	2	6	UMCG_8_1.txt	32	59	1	0	0																													6.834	7.129					UMCG_8_2.txt	52	59	2	0	0
1	1.2	2	6	UMCG_9_1.txt	64	60	1	0	0																													4.789	6.604					UMCG_9_2.txt	74	60	2	0	0
1	1.2	2	6	UoS_1_1.txt	70	61	1	0	0																													5.978	6.345					UoS_1_2.txt	42	61	2	0	0
1	1.2	2	6	UoS_10_1.txt	5	62	1	0	0																													3.096	3.165					UoS_10_2.txt	22	62	2	0	0
1	1.2	2	6	UoS_11_1.txt	68	63	1	0	0																													7.018	6.887					UoS_11_2.txt	130	63	2	0	0
1	1.2	2	6	UoS_12_1.txt	40	64	1	0	0																													4.89	6.423					UoS_12_2.txt	38	64	2	0	0
1	1.2	2	6	UoS_13_1.txt	135	65	1	0	0																													4.342	5.27					UoS_13_2.txt	134	65	2	0	0
1	1.2	2	6	UoS_14_1.txt	23	66	1	0	0																													4.422	6.049					UoS_14_2.txt	79	66	2	0	0
1	1.2	2	6	UoS_15_1.txt	16	67	1	0	0																														8.73					UoS_15_2.txt	7	67	2	0	0
1	1.2	2	6	UoS_2_1.txt	92	68	1	0	0																													6.774	6.868					UoS_2_2.txt	69	68	2	0	0
1	1.2	2	6	UoS_3_1.txt	1	69	1	0	0																													5.037	6.983					UoS_3_2.txt	12	69	2	0	1
1	1.2	2	6	UoS_4_1.txt	139	70	1	0	0																													4.011	4.109					UoS_4_2.txt	84	70	2	0	0
1	1.2	2	6	UoS_5_1.txt	116	71	1	0	1	9																												3.537	8.85	8.85				UoS_5_2.txt	2	71	2	1	0
1	1.2	2	6	UoS_6_1.txt	81	72	1	0	0																													3.43	3.965					UoS_6_2.txt	65	72	2	0	0
1	1.2	2	6	UoS_7_1.txt	104	73	1	0	0																													5.996	5.991					UoS_7_2.txt	99	73	2	0	0
1	1.2	2	6	UoS_8_1.txt	90	74	1	0	0																													7.944	7.945					UoS_8_2.txt	120	74	2	0	0
1	1.2	2	6	UoS_9_1.txt	113	75	1	0	0																													6.469	6.211					UoS_9_2.txt	29	75	2	0	0
2	2.1	1	2	IEEM_1_1.txt	140	1	1	1	0	0				0.199807	0.20796	0.204881	-0.020683	-0.0862707	-0.361765				0.177553	0.484196	1.1967	0.883624	1.25242	0.634314				0.199807	0.20796	0.204881	-0.020683	-0.0862707	-0.361765							IEEM_1_2.txt	85	1	2	1	0
2	2.1	1	2	IEEM_10_1.txt	117	2	1	1	0	9				0.050105	0.137915	0.294514	1.59271	1.34704	0.607694				0.305217	0.307884	0.527455	0.0339465	0.2682	0.249802				0.050105	0.137915	0.294514	1.59271	1.34704	0.607694							IEEM_10_2.txt	137	2	2	1	0
2	2.1	1	2	IEEM_11_1.txt	4	3	1	1	0	0				0.330624	0.30252	0.339035	-0.0793644	-0.0838841	-0.0846359				0.583024	0.783569	1.18053	0.248278	0.396596	0.108562				0.330624	0.30252	0.339035	-0.0793644	-0.0838841	-0.0846359							IEEM_11_2.txt	25	3	2	1	0
2	2.1	1	2	IEEM_12_1.txt	33	4	1	1	0	1				0.249757	0.29861	0.323406	0.101755	0.0714969	-0.315516				0.821467	0.758339	0.943527	-0.0580971	-0.0106009	0.00916753				0.249757	0.29861	0.323406	0.101755	0.0714969	-0.315516							IEEM_12_2.txt	71	4	2	1	0
2	2.1	1	2	IEEM_13_1.txt	45	5	1	1	0	2				0.180912	0.246246	0.281324	0.227088	0.197064	-0.287103				0.105387	0.224371	0.339228	0.999222	0.803806	0.16725				0.180912	0.246246	0.281324	0.227088	0.197064	-0.287103							IEEM_13_2.txt	114	5	2	1	0
2	2.1	1	2	IEEM_14_1.txt	24	6	1	1	0	3				0.140422	0.209645	0.250979	0.333094	0.29967	-0.226815				0.334964	0.672202	0.793296	0.921466	0.547862	-0.303411				0.140422	0.209645	0.250979	0.333094	0.29967	-0.226815							IEEM_14_2.txt	57	6	2	1	0
2	2.1	1	2	IEEM_15_1.txt	61	7	1	1	0	5				0.232721	0.473273	0.546083	1.03327	0.553542	-0.384522				0.664183	1.19124	1.94079	0.569982	0.667177	0.20569				0.232721	0.473273	0.546083	1.03327	0.553542	-0.384522							IEEM_15_2.txt	39	7	2	1	0
2	2.1	1	2	IEEM_2_1.txt	51	8	1	1	0	1				0.308415	0.455935	0.480623	0.275236	0.127363	-0.62592				0.647465	1.23787	1.46563	0.741329	0.484366	-0.29881				0.308415	0.455935	0.480623	0.275236	0.127363	-0.62592							IEEM_2_2.txt	136	8	2	1	0
2	2.1	1	2	IEEM_3_1.txt	106	9	1	1	0	2				0.142718	0.230145	0.278245	0.429589	0.362575	-0.22478				0.518657	0.63529	0.607499	2.16308	1.08689	-0.455151				0.142718	0.230145	0.278245	0.429589	0.362575	-0.22478							IEEM_3_2.txt	27	9	2	1	0
2	2.1	1	2	IEEM_4_1.txt	59	10	1	1	0	3				0.203061	0.327502	0.383766	0.424013	0.331787	-0.296348				0.465379	0.547979	0.698873	0.119153	0.186368	-0.0611618				0.203061	0.327502	0.383766	0.424013	0.331787	-0.296348							IEEM_4_2.txt	122	10	2	1	0
2	2.1	1	2	IEEM_5_1.txt	58	11	1	1	0	4				0.166358	0.275682	0.337975	0.469398	0.395578	-0.200225				0.33242	0.504409	0.687173	0.366163	0.414345	-0.0185695				0.166358	0.275682	0.337975	0.469398	0.395578	-0.200225							IEEM_5_2.txt	146	11	2	1	0
2	2.1	1	2	IEEM_6_1.txt	97	12	1	1	0	5				0.196288	0.390008	0.44277	1.40582	0.665724	-0.401864				0.589551	1.07965	1.60267	0.62125	0.623725	0.10275				0.196288	0.390008	0.44277	1.40582	0.665724	-0.401864							IEEM_6_2.txt	105	12	2	1	0
2	2.1	1	2	IEEM_7_1.txt	141	13	1	1	0	6				0.164802	0.331939	0.405145	0.924783	0.588118	-0.20576				0.606936	1.24499	1.51792	1.04739	0.631396	-0.196388				0.164802	0.331939	0.405145	0.924783	0.588118	-0.20576							IEEM_7_2.txt	102	13	2	1	0
2	2.1	1	2	IEEM_8_1.txt	20	14	1	1	0	7				0.107369	0.230629	0.327741	1.23574	0.838811	0.114596				0.242098	0.514496	0.7389	1.06499	0.785881	0.106702				0.107369	0.230629	0.327741	1.23574	0.838811	0.114596							IEEM_8_2.txt	94	14	2	1	0
2	2.1	1	2	IEEM_9_1.txt	89	15	1	1	0	8				0.0913423	0.200998	0.349952	1.79409	1.23832	0.460053				0.38731	0.785758	0.918605	0.997276	0.56188	-0.331577				0.0913423	0.200998	0.349952	1.79409	1.23832	0.460053							IEEM_9_2.txt	17	15	2	1	0
2	2.1	1	2	LEIC_11_1.txt	28	16	1	0	0					1.2563	1.10353	1.60232	-0.0699771	0.0468945	0.156319				0.884627	0.847959	1.3129	-0.00768449	0.160441	0.180362																LEIC_11_2.txt	112	16	2	0	0
2	2.1	1	2	LEIC_12_1.txt	15	17	1	0	0					0.85633	1.06071	1.88947	0.18283	0.450416	0.267767				0.509178	0.669551	1.1618	0.231401	0.476492	0.245209																LEIC_12_2.txt	95	17	2	0	0
2	2.1	1	2	LEIC_16_1.txt	11	18	1	0	0					0.44048	0.932556	1.26575	1.18083	0.780096	0.0364055				0.416049	0.871067	1.16044	1.37731	0.836736	0.036237																LEIC_16_2.txt	54	18	2	0	0
2	2.1	1	2	LEIC_17_1.txt	37	19	1	0	0					0.645314	1.28886	1.60502	0.878003	0.590912	-0.161805				0.739961	1.23873	1.69999	0.489704	0.494233	-0.00979581																LEIC_17_2.txt	128	19	2	0	0
2	2.1	1	2	LEIC_18_1.txt	62	20	1	0	0					1.78245	2.02416	3.97191	0.118122	0.452412	0.344608				1.88226	2.34672	4.58036	0.185662	0.518221	0.341405																LEIC_18_2.txt	80	20	2	0	0
2	2.1	1	2	LEIC_20_1.txt	30	21	1	0	0					0.299555	0.650202	1.14261	0.898917	0.89008	0.324739				0.253392	0.529844	0.932571	0.806812	0.850512	0.314267																LEIC_20_2.txt	53	21	2	0	0
2	2.1	1	2	LEIC_24_1.txt	108	22	1	0	0					0.526381	0.731453	1.02783	0.275817	0.372599	0.0274549				0.545645	0.767942	0.987162	0.280229	0.316938	-0.092918																LEIC_24_2.txt	73	22	2	0	0
2	2.1	1	2	LEIC_25_1.txt	31	23	1	0	0					0.369212	0.749173	0.865851	1.30188	0.655561	-0.334739				0.348664	0.714454	0.839891	1.21968	0.649499	-0.282721																LEIC_25_2.txt	66	23	2	0	0
2	2.1	1	2	LEIC_29_1.txt	126	24	1	0	0					0.302945	0.65782	0.970655	1.34987	0.911895	0.183982				0.242344	0.531162	0.80713	1.19949	0.88166	0.199791																LEIC_29_2.txt	88	24	2	0	0
2	2.1	1	2	LEIC_3_1.txt	60	25	1	0	0					0.511838	1.11387	1.8955	1.77443	1.20985	0.432764				0.57431	1.25844	2.15409	1.76496	1.20977	0.436184																LEIC_3_2.txt	109	25	2	0	0
2	2.1	1	2	LEIC_4_1.txt	100	26	1	0	0					0.523877	1.09161	1.41413	1.33929	0.797421	-0.0206604				0.532029	1.13705	1.59659	1.188	0.811539	0.0902535																LEIC_4_2.txt	67	26	2	0	0
2	2.1	1	2	LEIC_6_1.txt	47	27	1	0	0					0.431719	0.497272	0.870515	0.127556	0.384485	0.255354				0.415448	0.508335	0.844824	0.172213	0.394293	0.208182																LEIC_6_2.txt	35	27	2	0	0
2	2.1	1	2	LEIC_8_1.txt	87	28	1	0	0					0.577851	1.13845	1.53379	0.802841	0.630843	-0.0193647				0.635419	1.22203	1.70324	0.731093	0.627395	0.0267721																LEIC_8_2.txt	55	28	2	0	0
2	2.1	1	2	LEIC_9_1.txt	129	29	1	0	0					0.896213	1.23587	1.5482	0.256492	0.282927	-0.127831				1.12096	1.43423	2.06631	0.201794	0.330298	0.0642832																LEIC_9_2.txt	41	29	2	0	0
2	2.1	1	2	MUMC_1_1.txt	75	30	1	0	0					0.461661	0.783538	1.23453	0.499484	0.601031	0.16296				0.604204	1.17592	1.50943	1.6584	0.930915	0.0380478																MUMC_1_2.txt	46	30	2	0	0
2	2.1	1	2	MUMC_10_1.txt	13	31	1	0	0					0.177454	0.363047	0.472373	1.48441	0.859952	0.0162353				0.304475	0.614257	0.743922	1.43656	0.77157	-0.148243																MUMC_10_2.txt	36	31	2	0	0
2	2.1	1	2	MUMC_4_1.txt	132	32	1	0	0					0.635578	1.30482	1.80946	0.926744	0.704675	0.038822				0.594579	1.23245	1.67305	0.990445	0.710979	0.0124972																MUMC_4_2.txt	86	32	2	0	0
2	2.1	1	2	MUMC_5_1.txt	34	33	1	0	0					0.394718	0.86787	1.43688	1.01547	0.885983	0.276602				0.429223	0.911989	1.34419	1.02311	0.791847	0.137076																MUMC_5_2.txt	43	33	2	0	0
2	2.1	1	2	MUMC_7_1.txt	110	34	1	0	0					0.423322	0.753502	1.0114	1.91841	1.12532	0.211094				0.520269	0.779719	0.888651	2.06443	1.14233	0.0486753																MUMC_7_2.txt	119	34	2	0	0
2	2.1	1	2	MUMC_8_1.txt	115	35	1	0	0					0.310645	0.61742	0.952306	0.770413	0.725367	0.164874				0.280275	0.612802	0.95034	1.10701	0.865176	0.212643																MUMC_8_2.txt	76	35	2	0	0
2	2.1	1	2	Radboudumc_1_1.txt	18	36	1	0	0					0.459157	0.940352	1.1919	0.989952	0.649707	-0.112943				0.451827	0.878438	1.20154	0.762414	0.626087	0.00111583																Radboudumc_1_2.txt	8	36	2	0	0
2	2.1	1	2	Radboudumc_10_1.txt	133	37	1	1	0	7				0.139031	0.260241	0.317743	1.70985	0.916625	-0.0422314				0.538861	1.01793	1.18203	1.62898	0.818464	-0.208772				0.139031	0.260241	0.317743	1.70985	0.916625	-0.0422314							Radboudumc_10_2.txt	3	37	2	1	0
2	2.1	1	2	Radboudumc_11_1.txt	48	38	1	0	1	9				0.343785	0.690597	0.893274	0.883685	0.628351	-0.0833594				0.0499042	0.144269	0.32038	1.63416	1.40925	0.648931				0.0499042	0.144269	0.32038	1.63416	1.40925	0.648931							Radboudumc_11_2.txt	9	38	2	0	1
2	2.1	1	2	Radboudumc_13_1.txt	148	39	1	0	0					0.553586	1.13731	1.39544	1.0529	0.640133	-0.179694				0.605665	1.24945	1.51264	1.18112	0.67156	-0.197817																Radboudumc_13_2.txt	150	39	2	0	0
2	2.1	1	2	Radboudumc_14_1.txt	19	40	1	0	0					0.372391	0.711703	0.906503	0.734884	0.554235	-0.124487				0.377967	0.709517	0.948278	0.686136	0.573315	-0.0416692																Radboudumc_14_2.txt	78	40	2	0	0
2	2.1	1	2	Radboudumc_15_1.txt	103	41	1	0	0					0.347464	0.360222	0.446482	0.0194505	0.0754403	-0.0482517				0.334079	0.350398	0.429937	0.0262171	0.0771659	-0.0644539																Radboudumc_15_2.txt	111	41	2	0	0
2	2.1	1	2	Radboudumc_16_1.txt	10	42	1	0	0					0.460229	0.693067	0.727225	1.95005	0.910847	-0.449763				0.480981	0.689166	0.713184	1.99745	0.926353	-0.515857																Radboudumc_16_2.txt	123	42	2	0	0
2	2.1	1	2	Radboudumc_17_1.txt	125	43	1	0	0					0.337269	0.70639	1.02492	0.971793	0.759432	0.109515				0.235356	0.48385	0.646457	1.50698	0.892246	0.0670534																Radboudumc_17_2.txt	142	43	2	0	0
2	2.1	1	2	Radboudumc_2_1.txt	101	44	1	0	0					0.345805	0.510184	0.796867	0.338859	0.489386	0.145328				0.321322	0.51485	0.762798	0.431392	0.514749	0.0884793																Radboudumc_2_2.txt	63	44	2	0	0
2	2.1	1	2	Radboudumc_3_1.txt	118	45	1	0	0					0.451541	0.622954	0.878929	0.269121	0.370248	0.0329463				0.380949	0.590068	0.809343	0.390304	0.434525	-0.0101798																Radboudumc_3_2.txt	145	45	2	0	0
2	2.1	1	2	Radboudumc_5_1.txt	96	46	1	1	0	0				0.217719	0.197231	0.211764	-0.0925671	-0.118756	-0.120379				0.37113	0.660398	0.743571	1.74163	0.849943	-0.260516				0.217719	0.197231	0.211764	-0.0925671	-0.118756	-0.120379							Radboudumc_5_2.txt	82	46	2	1	0
2	2.1	1	2	Radboudumc_6_1.txt	72	47	1	0	1	2				0.555507	0.748462	1.15683	0.251528	0.415835	0.135104				0.174331	0.27697	0.372481	0.420204	0.438945	-0.0388818				0.174331	0.27697	0.372481	0.420204	0.438945	-0.0388818							Radboudumc_6_2.txt	93	47	2	0	1
2	2.1	1	2	Radboudumc_7_1.txt	124	48	1	1	0	4				0.158629	0.250374	0.309538	0.404778	0.367003	-0.176669				0.206386	0.420247	0.475905	1.13741	0.472653	-0.705822				0.158629	0.250374	0.309538	0.404778	0.367003	-0.176669							Radboudumc_7_2.txt	49	48	2	1	0
2	2.1	1	2	Radboudumc_8_1.txt	44	49	1	1	0	5				0.109643	0.208384	0.235618	0.714723	0.404784	-0.488891				0.3574	0.516316	1.23355	0.26738	0.770801	0.500299				0.109643	0.208384	0.235618	0.714723	0.404784	-0.488891							Radboudumc_8_2.txt	83	49	2	1	0
2	2.1	1	2	Radboudumc_9_1.txt	144	50	1	0	0					0.199191	0.296575	0.373656	0.337718	0.340967	-0.133921				0.201332	0.205201	0.249216	0.00452686	0.0493916	-0.0628234																Radboudumc_9_2.txt	6	50	2	0	0
2	2.1	1	2	UMCG_1_1.txt	77	51	1	0	0					0.203539	0.40306	0.550103	0.81282	0.645714	0.00230045				0.314948	0.579873	0.828887	0.637351	0.60296	0.0547131																UMCG_1_2.txt	56	51	2	0	0
2	2.1	1	2	UMCG_10_1.txt	107	52	1	0	0					0.384227	0.498543	1.0506	0.209847	0.601582	0.401189				0.23712	0.448448	0.751655	0.643612	0.729522	0.243709																UMCG_10_2.txt	98	52	2	0	0
2	2.1	1	2	UMCG_2_1.txt	50	53	1	0	0					0.492716	1.00286	1.1308	1.08999	0.502441	-0.578192				0.423087	0.861713	0.977249	1.09237	0.534037	-0.490138																UMCG_2_2.txt	26	53	2	0	0
2	2.1	1	2	UMCG_3_1.txt	138	54	1	0	0					0.525975	0.929519	1.12973	0.57088	0.438332	-0.226013				0.48486	0.765048	0.93667	0.403059	0.358291	-0.195214																UMCG_3_2.txt	121	54	2	0	0
2	2.1	1	2	UMCG_4_1.txt	131	55	1	0	0					0.232755	0.523534	0.925731	1.00287	0.938388	0.344812				0.248842	0.551173	1.01635	0.900913	0.93384	0.373045																UMCG_4_2.txt	147	55	2	0	0
2	2.1	1	2	UMCG_5_1.txt	127	56	1	0	0					0.400442	0.727416	0.913032	0.623706	0.491959	-0.15762				0.33779	0.599468	0.800921	0.579852	0.52198	-0.0477282																UMCG_5_2.txt	21	56	2	0	0
2	2.1	1	2	UMCG_6_1.txt	149	57	1	0	0					0.227252	0.463595	0.630539	0.91505	0.683911	0.00717703				0.183474	0.386631	0.546328	1.03587	0.76163	0.0797376																UMCG_6_2.txt	14	57	2	0	0
2	2.1	1	2	UMCG_7_1.txt	143	58	1	0	0					0.256181	0.562345	0.90266	1.05957	0.876525	0.247344				0.297983	0.652677	1.07998	1.00045	0.879656	0.27403																UMCG_7_2.txt	91	58	2	0	0
2	2.1	1	2	UMCG_8_1.txt	32	59	1	0	0					0.385893	0.551813	1.55398	0.208057	0.894155	0.608055				0.51096	0.937054	2.10318	0.490502	0.894437	0.486939																UMCG_8_2.txt	52	59	2	0	0
2	2.1	1	2	UMCG_9_1.txt	64	60	1	0	0					0.452548	0.859136	1.53489	0.626886	0.772314	0.306008				0.349089	0.734982	1.29689	0.820141	0.858801	0.31855																UMCG_9_2.txt	74	60	2	0	0
2	2.1	1	2	UoS_1_1.txt	70	61	1	0	0					0.822918	1.06888	1.74725	0.220804	0.427024	0.191016				0.782819	0.88388	1.49059	0.111601	0.344225	0.225683																UoS_1_2.txt	42	61	2	0	0
2	2.1	1	2	UoS_10_1.txt	5	62	1	0	0					0.436146	0.706282	0.813754	0.425422	0.315834	-0.34248				0.372832	0.638926	0.736329	0.509175	0.355317	-0.362444																UoS_10_2.txt	22	62	2	0	0
2	2.1	1	2	UoS_11_1.txt	68	63	1	0	0					1.12297	1.53644	1.55254	2.08113	1.05089	-0.300423				0.966712	1.42744	1.50024	2.00638	1.00473	-0.259907																UoS_11_2.txt	130	63	2	0	0
2	2.1	1	2	UoS_12_1.txt	40	64	1	0	0					0.68101	1.36078	1.92186	0.824342	0.678438	0.05497				0.626646	1.30837	1.71535	1.0938	0.718423	-0.0349184																UoS_12_2.txt	38	64	2	0	0
2	2.1	1	2	UoS_13_1.txt	135	65	1	0	0					0.392686	0.705327	1.00156	0.595177	0.576603	0.0426209				0.345286	0.700238	1.03315	0.844698	0.722209	0.117342																UoS_13_2.txt	134	65	2	0	0
2	2.1	1	2	UoS_14_1.txt	23	66	1	0	0					0.862997	1.01354	1.73296	0.141366	0.383049	0.234777				0.873456	1.05584	1.96481	0.163846	0.462303	0.303544																UoS_14_2.txt	79	66	2	0	0
2	2.1	1	2	UoS_15_1.txt	16	67	1	0	0					0.185867	0.320647	0.653327	0.464522	0.783946	0.403497				0.057291	0.149652	0.337591	0.983858	1.18061	0.569855																UoS_15_2.txt	7	67	2	0	0
2	2.1	1	2	UoS_2_1.txt	92	68	1	0	0					0.619676	1.20919	1.67498	0.767819	0.638665	0.020895				0.704804	1.40848	1.95087	0.833627	0.666447	0.0271092																UoS_2_2.txt	69	68	2	0	0
2	2.1	1	2	UoS_3_1.txt	1	69	1	0	0					0.423861	0.867659	1.04436	1.31838	0.716441	-0.190536				0.145878	0.281747	0.448739	0.698004	0.716703	0.194272																UoS_3_2.txt	12	69	2	0	1
2	2.1	1	2	UoS_4_1.txt	139	70	1	0	0					0.821585	1.21151	1.78262	0.337974	0.448014	0.0792702				0.755419	1.42374	1.90484	0.69458	0.57802	-0.0393845																UoS_4_2.txt	84	70	2	0	0
2	2.1	1	2	UoS_5_1.txt	116	71	1	0	1	9				0.676744	0.612487	1.51736	-0.0263208	0.445958	0.500848				0.0313964	0.110637	0.280897	1.35058	1.50826	0.732918				0.0313964	0.110637	0.280897	1.35058	1.50826	0.732918							UoS_5_2.txt	2	71	2	1	0
2	2.1	1	2	UoS_6_1.txt	81	72	1	0	0					0.445369	0.626698	1.25809	0.278835	0.626137	0.369584				0.511455	0.725	1.47292	0.283417	0.639816	0.379506																UoS_6_2.txt	65	72	2	0	0
2	2.1	1	2	UoS_7_1.txt	104	73	1	0	0					0.333132	0.557685	0.615036	1.84236	0.900567	-0.263916				0.320269	0.570937	0.64304	1.73789	0.847676	-0.261933																UoS_7_2.txt	99	73	2	0	0
2	2.1	1	2	UoS_8_1.txt	90	74	1	0	0					0.432666	0.969	1.69044	1.73417	1.21026	0.447501				0.33868	0.91115	1.9226	1.71027	1.37915	0.616429																UoS_8_2.txt	120	74	2	0	0
2	2.1	1	2	UoS_9_1.txt	113	75	1	0	0					1.04797	1.50524	2.12575	0.309141	0.400085	0.0311997				1.34373	1.95467	2.90319	0.324097	0.44451	0.0902175																UoS_9_2.txt	29	75	2	0	0
2	2.2	2	2	IEEM_1_1.txt	140	1	1	1	0	0				0.201078	0.197579	0.193253	-0.0589678	-0.125007	-0.308861				0.150163	0.39186	1.28515	0.411314	1.44986	0.794806				0.201078	0.197579	0.193253	-0.0589678	-0.125007	-0.308861							IEEM_1_2.txt	85	1	2	1	0
2	2.2	2	2	IEEM_10_1.txt	117	2	1	1	0	9				0.0520972	0.141683	0.29957	1.60352	1.33976	0.600509				0.28701	0.320117	0.596056	0.105645	0.402396	0.305511				0.0520972	0.141683	0.29957	1.60352	1.33976	0.600509							IEEM_10_2.txt	137	2	2	1	0
2	2.2	2	2	IEEM_11_1.txt	4	3	1	1	0	0				0.314138	0.293353	0.334399	-0.0636891	-0.0573915	-0.0811641				0.500535	0.809579	1.13335	0.443789	0.48197	0.0170838				0.314138	0.293353	0.334399	-0.0636891	-0.0573915	-0.0811641							IEEM_11_2.txt	25	3	2	1	0
2	2.2	2	2	IEEM_12_1.txt	33	4	1	1	0	1				0.266705	0.276726	0.294212	-0.00602599	-0.0298996	-0.238695				0.589279	0.821473	0.99099	0.261426	0.26009	-0.19273				0.266705	0.276726	0.294212	-0.00602599	-0.0298996	-0.238695							IEEM_12_2.txt	71	4	2	1	0
2	2.2	2	2	IEEM_13_1.txt	45	5	1	1	0	2				0.197367	0.258004	0.293954	0.188899	0.169603	-0.272538				0.141983	0.295792	0.431176	0.944587	0.752733	0.11265				0.197367	0.258004	0.293954	0.188899	0.169603	-0.272538							IEEM_13_2.txt	114	5	2	1	0
2	2.2	2	2	IEEM_14_1.txt	24	6	1	1	0	3				0.135047	0.19991	0.243888	0.326708	0.310338	-0.188672				0.312764	0.631677	0.757583	0.949162	0.577611	-0.251198				0.135047	0.19991	0.243888	0.326708	0.310338	-0.188672							IEEM_14_2.txt	57	6	2	1	0
2	2.2	2	2	IEEM_15_1.txt	61	7	1	1	0	5				0.227164	0.458902	0.52725	0.974727	0.525448	-0.41019				0.765469	1.22517	2.07249	0.420993	0.603716	0.230745				0.227164	0.458902	0.52725	0.974727	0.525448	-0.41019							IEEM_15_2.txt	39	7	2	1	0
2	2.2	2	2	IEEM_2_1.txt	51	8	1	1	0	1				0.328267	0.530994	0.579437	0.4004	0.231031	-0.55255				0.588625	1.11252	1.36155	0.710828	0.507071	-0.211079				0.328267	0.530994	0.579437	0.4004	0.231031	-0.55255							IEEM_2_2.txt	136	8	2	1	0
2	2.2	2	2	IEEM_3_1.txt	106	9	1	1	0	2				0.138408	0.224317	0.272255	0.436956	0.369833	-0.21755				0.570242	0.64928	0.593986	2.22492	1.14912	-0.474251				0.138408	0.224317	0.272255	0.436956	0.369833	-0.21755							IEEM_3_2.txt	27	9	2	1	0
2	2.2	2	2	IEEM_4_1.txt	59	10	1	1	0	3				0.217435	0.32884	0.385129	0.343584	0.287803	-0.277016				0.40565	0.543047	0.670047	0.225689	0.250816	-0.143869				0.217435	0.32884	0.385129	0.343584	0.287803	-0.277016							IEEM_4_2.txt	122	10	2	1	0
2	2.2	2	2	IEEM_5_1.txt	58	11	1	1	0	4				0.173334	0.285195	0.351141	0.45975	0.394051	-0.190613				0.296785	0.476552	0.647923	0.434018	0.455102	-0.0233761				0.173334	0.285195	0.351141	0.45975	0.394051	-0.190613							IEEM_5_2.txt	146	11	2	1	0
2	2.2	2	2	IEEM_6_1.txt	97	12	1	1	0	5				0.202043	0.390033	0.437603	1.50527	0.685495	-0.44859				0.531267	1.08006	1.52898	0.876749	0.70189	0.0639247				0.202043	0.390033	0.437603	1.50527	0.685495	-0.44859							IEEM_6_2.txt	105	12	2	1	0
2	2.2	2	2	IEEM_7_1.txt	141	13	1	1	0	6				0.164366	0.325599	0.402257	0.849224	0.572043	-0.182166				0.508135	0.975599	1.30615	0.736937	0.597468	-0.0352022				0.164366	0.325599	0.402257	0.849224	0.572043	-0.182166							IEEM_7_2.txt	102	13	2	1	0
2	2.2	2	2	IEEM_8_1.txt	20	14	1	1	0	7				0.104852	0.224956	0.318493	1.2866	0.854186	0.116769				0.205548	0.44281	0.635483	1.23149	0.845501	0.128033				0.104852	0.224956	0.318493	1.2866	0.854186	0.116769							IEEM_8_2.txt	94	14	2	1	0
2	2.2	2	2	IEEM_9_1.txt	89	15	1	1	0	8				0.0845941	0.197075	0.354239	1.6514	1.19839	0.459067				0.377762	0.766394	0.879924	1.28595	0.63738	-0.370519				0.0845941	0.197075	0.354239	1.6514	1.19839	0.459067							IEEM_9_2.txt	17	15	2	1	0
2	2.2	2	2	LEIC_11_1.txt	28	16	1	0	0					1.0622	1.03635	1.50127	-0.00274017	0.131047	0.121547				0.758356	0.818163	1.25384	0.072371	0.245804	0.148582																LEIC_11_2.txt	112	16	2	0	0
2	2.2	2	2	LEIC_12_1.txt	15	17	1	0	0					0.903266	1.06712	1.89827	0.14666	0.414349	0.267499				0.543686	0.677195	1.17321	0.187129	0.435578	0.244065																LEIC_12_2.txt	95	17	2	0	0
2	2.2	2	2	LEIC_16_1.txt	11	18	1	0	0					0.425795	0.891883	1.26887	0.993644	0.75151	0.0844736				0.397593	0.842209	1.14041	1.25074	0.803332	0.0426263																LEIC_16_2.txt	54	18	2	0	0
2	2.2	2	2	LEIC_17_1.txt	37	19	1	0	0					0.641882	1.28868	1.61294	0.897335	0.603172	-0.148959				0.730025	1.23105	1.69653	0.499954	0.503074	-0.00362201																LEIC_17_2.txt	128	19	2	0	0
2	2.2	2	2	LEIC_18_1.txt	62	20	1	0	0					1.10957	2.40935	3.53956	1.25118	0.872125	0.16312				1.3283	2.5845	4.31219	0.693819	0.751695	0.244749																LEIC_18_2.txt	80	20	2	0	0
2	2.2	2	2	LEIC_20_1.txt	30	21	1	0	0					0.29759	0.651191	1.12354	0.942906	0.892545	0.311518				0.249545	0.530395	0.908324	0.867208	0.854155	0.293876																LEIC_20_2.txt	53	21	2	0	0
2	2.2	2	2	LEIC_24_1.txt	108	22	1	0	0					0.527371	0.726367	1.02067	0.267243	0.366196	0.0281955				0.537194	0.764939	0.978298	0.291584	0.321265	-0.102596																LEIC_24_2.txt	73	22	2	0	0
2	2.2	2	2	LEIC_25_1.txt	31	23	1	0	0					0.408726	0.778121	0.871893	1.5518	0.711119	-0.426347				0.392908	0.744419	0.837452	1.57557	0.736911	-0.378427																LEIC_25_2.txt	66	23	2	0	0
2	2.2	2	2	LEIC_29_1.txt	126	24	1	0	0					0.306366	0.660904	0.965759	1.3945	0.920685	0.178326				0.248357	0.540644	0.800322	1.31156	0.900412	0.182245																LEIC_29_2.txt	88	24	2	0	0
2	2.2	2	2	LEIC_3_1.txt	60	25	1	0	0					0.502193	1.11344	1.92122	1.74261	1.20526	0.438693				0.560983	1.2584	2.19528	1.72761	1.20713	0.445996																LEIC_3_2.txt	109	25	2	0	0
2	2.2	2	2	LEIC_4_1.txt	100	26	1	0	0					0.517592	1.08394	1.47349	1.05292	0.735216	0.0221917				0.547254	1.13448	1.6644	0.920032	0.748335	0.118454																LEIC_4_2.txt	67	26	2	0	0
2	2.2	2	2	LEIC_6_1.txt	47	27	1	0	0					0.378884	0.485653	0.810096	0.210007	0.430998	0.209988				0.386459	0.498139	0.811577	0.214252	0.419162	0.188099																LEIC_6_2.txt	35	27	2	0	0
2	2.2	2	2	LEIC_8_1.txt	87	28	1	0	0					0.590461	1.15395	1.45826	0.798039	0.573366	-0.136316				0.610645	1.22384	1.54476	0.886155	0.606938	-0.131845																LEIC_8_2.txt	55	28	2	0	0
2	2.2	2	2	LEIC_9_1.txt	129	29	1	0	0					0.983535	1.24023	1.61793	0.179235	0.250663	-0.0506556				1.20795	1.43403	2.13581	0.142262	0.2982	0.107874																LEIC_9_2.txt	41	29	2	0	0
2	2.2	2	2	MUMC_1_1.txt	75	30	1	0	0					0.470754	0.804364	1.25532	0.509536	0.599943	0.153113				0.605248	1.17598	1.50751	1.66187	0.931658	0.0367803																MUMC_1_2.txt	46	30	2	0	0
2	2.2	2	2	MUMC_10_1.txt	13	31	1	0	0					0.167245	0.354338	0.489961	1.37771	0.868493	0.0963469				0.288308	0.601503	0.776232	1.30801	0.782063	-0.0333653																MUMC_10_2.txt	36	31	2	0	0
2	2.2	2	2	MUMC_4_1.txt	132	32	1	0	0					0.637007	1.32044	1.82864	0.97052	0.720334	0.0417167				0.593633	1.24541	1.68754	1.07245	0.739561	0.0193492																MUMC_4_2.txt	86	32	2	0	0
2	2.2	2	2	MUMC_5_1.txt	34	33	1	0	0					0.393815	0.86775	1.44009	1.02101	0.890152	0.279938				0.429063	0.911975	1.33515	1.03484	0.790668	0.129483																MUMC_5_2.txt	43	33	2	0	0
2	2.2	2	2	MUMC_7_1.txt	110	34	1	0	0					0.419011	0.750887	1.01429	1.91172	1.12481	0.216511				0.493095	0.764368	0.899367	2.03834	1.13757	0.0837225																MUMC_7_2.txt	119	34	2	0	0
2	2.2	2	2	MUMC_8_1.txt	115	35	1	0	0					0.312224	0.621763	0.954954	0.776843	0.724898	0.160477				0.28944	0.632506	0.962554	1.15607	0.867242	0.195749																MUMC_8_2.txt	76	35	2	0	0
2	2.2	2	2	Radboudumc_1_1.txt	18	36	1	0	0					0.461246	0.958247	1.20407	1.15325	0.700222	-0.111591				0.449506	0.914367	1.22534	0.913331	0.670682	-0.0173581																Radboudumc_1_2.txt	8	36	2	0	0
2	2.2	2	2	Radboudumc_10_1.txt	133	37	1	1	0	7				0.139427	0.261355	0.321757	1.71507	0.927004	-0.0225101				0.536622	1.01399	1.18388	1.63471	0.82825	-0.188656				0.139427	0.261355	0.321757	1.71507	0.927004	-0.0225101							Radboudumc_10_2.txt	3	37	2	1	0
2	2.2	2	2	Radboudumc_11_1.txt	48	38	1	0	1	9				0.326295	0.665413	0.862856	0.947459	0.654929	-0.0722975				0.0531071	0.14846	0.322081	1.67465	1.39644	0.634728				0.0531071	0.14846	0.322081	1.67465	1.39644	0.634728							Radboudumc_11_2.txt	9	38	2	0	1
2	2.2	2	2	Radboudumc_13_1.txt	148	39	1	0	0					0.579881	1.17517	1.458	0.94678	0.613043	-0.164219				0.63017	1.29396	1.58071	1.05454	0.636064	-0.190538																Radboudumc_13_2.txt	150	39	2	0	0
2	2.2	2	2	Radboudumc_14_1.txt	19	40	1	0	0					0.269077	0.507853	0.681692	0.697155	0.581844	-0.0338959				0.283266	0.542955	0.769502	0.7192	0.635239	0.0497459																Radboudumc_14_2.txt	78	40	2	0	0
2	2.2	2	2	Radboudumc_15_1.txt	103	41	1	0	0					0.202579	0.281895	0.386455	0.275324	0.35611	-0.00332402				0.233309	0.299532	0.395776	0.196515	0.27245	-0.0381484																Radboudumc_15_2.txt	111	41	2	0	0
2	2.2	2	2	Radboudumc_16_1.txt	10	42	1	0	0					0.469803	0.695512	0.726255	1.96569	0.913308	-0.479447				0.465795	0.691129	0.722585	1.96171	0.907985	-0.488245																Radboudumc_16_2.txt	123	42	2	0	0
2	2.2	2	2	Radboudumc_17_1.txt	125	43	1	0	0					0.356704	0.751327	1.07384	1.01738	0.764251	0.0939569				0.249329	0.508695	0.677347	1.53765	0.9029	0.0684389																Radboudumc_17_2.txt	142	43	2	0	0
2	2.2	2	2	Radboudumc_2_1.txt	101	44	1	0	0					0.359566	0.531336	0.806471	0.340595	0.470988	0.114409				0.341577	0.549952	0.781465	0.438005	0.48914	0.03669																Radboudumc_2_2.txt	63	44	2	0	0
2	2.2	2	2	Radboudumc_3_1.txt	118	45	1	0	0					0.48707	0.617933	0.910214	0.196103	0.339281	0.089003				0.419024	0.585894	0.848955	0.283694	0.398532	0.0633287																Radboudumc_3_2.txt	145	45	2	0	0
2	2.2	2	2	Radboudumc_5_1.txt	96	46	1	1	0	0				0.222608	0.230796	0.252285	-0.00120375	-0.0104714	-0.19971				0.367311	0.649988	0.734922	1.75906	0.868401	-0.231042				0.222608	0.230796	0.252285	-0.00120375	-0.0104714	-0.19971							Radboudumc_5_2.txt	82	46	2	1	0
2	2.2	2	2	Radboudumc_6_1.txt	72	47	1	0	1	2				0.556082	0.767464	1.17025	0.273281	0.424136	0.120233				0.173414	0.276995	0.374113	0.427131	0.446194	-0.0328164				0.173414	0.276995	0.374113	0.427131	0.446194	-0.0328164							Radboudumc_6_2.txt	93	47	2	0	1
2	2.2	2	2	Radboudumc_7_1.txt	124	48	1	1	0	4				0.167175	0.253877	0.322986	0.361416	0.362854	-0.120915				0.221698	0.417952	0.475595	0.696169	0.411329	-0.448508				0.167175	0.253877	0.322986	0.361416	0.362854	-0.120915							Radboudumc_7_2.txt	49	48	2	1	0
2	2.2	2	2	Radboudumc_8_1.txt	44	49	1	1	0	5				0.123639	0.20567	0.243439	0.469503	0.364354	-0.279603				0.262793	0.567175	0.894992	1.00467	0.841325	0.220331				0.123639	0.20567	0.243439	0.469503	0.364354	-0.279603							Radboudumc_8_2.txt	83	49	2	1	0
2	2.2	2	2	Radboudumc_9_1.txt	144	50	1	0	0					0.11573	0.240173	0.312005	1.05411	0.695828	-0.0568602				0.116224	0.154045	0.213896	0.230242	0.330201	0.0179726																Radboudumc_9_2.txt	6	50	2	0	0
2	2.2	2	2	UMCG_1_1.txt	77	51	1	0	0					0.203191	0.404012	0.5493	0.826421	0.648192	-0.00244682				0.28886	0.586387	0.814881	0.882906	0.689162	0.0372325																UMCG_1_2.txt	56	51	2	0	0
2	2.2	2	2	UMCG_10_1.txt	107	52	1	0	0					0.284913	0.465927	0.904445	0.421828	0.711994	0.356865				0.212024	0.427137	0.681099	0.785054	0.758642	0.205586																UMCG_10_2.txt	98	52	2	0	0
2	2.2	2	2	UMCG_2_1.txt	50	53	1	0	0					0.488656	0.994733	1.12158	1.09791	0.504293	-0.579961				0.416353	0.8482	0.961625	1.10341	0.536846	-0.491923																UMCG_2_2.txt	26	53	2	0	0
2	2.2	2	2	UMCG_3_1.txt	138	54	1	0	0					0.538104	0.954318	1.15709	0.576989	0.438946	-0.231859				0.498245	0.793004	0.968684	0.413847	0.362505	-0.201246																UMCG_3_2.txt	121	54	2	0	0
2	2.2	2	2	UMCG_4_1.txt	131	55	1	0	0					0.228567	0.514335	0.856291	1.12524	0.932131	0.29713				0.24275	0.542537	0.954335	0.987885	0.927757	0.337472																UMCG_4_2.txt	147	55	2	0	0
2	2.2	2	2	UMCG_5_1.txt	127	56	1	0	0					0.360071	0.686481	0.832014	0.733464	0.506723	-0.23432				0.292056	0.557614	0.708245	0.732775	0.550843	-0.130143																UMCG_5_2.txt	21	56	2	0	0
2	2.2	2	2	UMCG_6_1.txt	149	57	1	0	0					0.209446	0.434324	0.54629	1.29713	0.753947	-0.0872979				0.176805	0.372898	0.499032	1.29314	0.808749	0.029625																UMCG_6_2.txt	14	57	2	0	0
2	2.2	2	2	UMCG_7_1.txt	143	58	1	0	0					0.267294	0.55281	0.955443	0.795588	0.829822	0.294223				0.304177	0.656969	1.11341	0.922316	0.868645	0.289943																UMCG_7_2.txt	91	58	2	0	0
2	2.2	2	2	UMCG_8_1.txt	32	59	1	0	0					0.394807	0.575735	1.52453	0.243065	0.857329	0.570644				0.549206	0.943311	2.11982	0.42725	0.848499	0.477949																UMCG_8_2.txt	52	59	2	0	0
2	2.2	2	2	UMCG_9_1.txt	64	60	1	0	0					0.476433	0.869793	1.55453	0.571104	0.740919	0.299553				0.359861	0.750315	1.30648	0.808229	0.841965	0.303496																UMCG_9_2.txt	74	60	2	0	0
2	2.2	2	2	UoS_1_1.txt	70	61	1	0	0					0.637808	1.06872	1.62151	0.48647	0.565562	0.119218				0.512827	0.858661	1.29922	0.485712	0.563108	0.115956																UoS_1_2.txt	42	61	2	0	0
2	2.2	2	2	UoS_10_1.txt	5	62	1	0	0					0.442427	0.722442	0.822385	0.433328	0.306502	-0.38215				0.381532	0.651573	0.743328	0.500523	0.339234	-0.395056																UoS_10_2.txt	22	62	2	0	0
2	2.2	2	2	UoS_11_1.txt	68	63	1	0	0					0.956872	1.42758	1.51796	2.00459	1.01818	-0.209657				0.966154	1.41266	1.4777	2.01689	1.01138	-0.263125																UoS_11_2.txt	130	63	2	0	0
2	2.2	2	2	UoS_12_1.txt	40	64	1	0	0					0.672078	1.37575	1.88025	0.92564	0.692082	0.0160495				0.634271	1.31791	1.6567	1.25379	0.737195	-0.0957474																UoS_12_2.txt	38	64	2	0	0
2	2.2	2	2	UoS_13_1.txt	135	65	1	0	0					0.382008	0.69177	0.98756	0.608312	0.587386	0.0507894				0.329401	0.687575	0.974077	0.981078	0.743255	0.0768689																UoS_13_2.txt	134	65	2	0	0
2	2.2	2	2	UoS_14_1.txt	23	66	1	0	0					0.944447	1.00026	1.77054	0.0684753	0.328204	0.269708				0.850087	1.08613	1.94712	0.207319	0.477597	0.273118																UoS_14_2.txt	79	66	2	0	0
2	2.2	2	2	UoS_15_1.txt	16	67	1	0	0					0.152707	0.354108	0.609719	1.26478	1.01229	0.352471				0.0620601	0.142579	0.34508	0.682835	1.10859	0.581517																UoS_15_2.txt	7	67	2	0	0
2	2.2	2	2	UoS_2_1.txt	92	68	1	0	0					0.569174	1.1788	1.62155	0.972779	0.715544	0.0315534				0.658544	1.37087	1.89581	0.993312	0.727744	0.0422107																UoS_2_2.txt	69	68	2	0	0
2	2.2	2	2	UoS_3_1.txt	1	69	1	0	0					0.421078	0.872685	1.08082	1.17638	0.694132	-0.141066				0.147772	0.296442	0.454675	0.795053	0.731927	0.16086																UoS_3_2.txt	12	69	2	0	1
2	2.2	2	2	UoS_4_1.txt	139	70	1	0	0					0.819903	1.23301	1.81192	0.358886	0.461592	0.0775958				0.786988	1.42854	1.89513	0.620224	0.536332	-0.0575312																UoS_4_2.txt	84	70	2	0	0
2	2.2	2	2	UoS_5_1.txt	116	71	1	0	1	9				0.620946	0.594071	1.32782	0.00758194	0.412991	0.437035				0.0310241	0.109149	0.275876	1.38041	1.51169	0.732837				0.0310241	0.109149	0.275876	1.38041	1.51169	0.732837							UoS_5_2.txt	2	71	2	1	0
2	2.2	2	2	UoS_6_1.txt	81	72	1	0	0					0.487078	0.63533	1.34242	0.213482	0.60732	0.403474				0.531203	0.727501	1.52622	0.251519	0.637596	0.401456																UoS_6_2.txt	65	72	2	0	0
2	2.2	2	2	UoS_7_1.txt	104	73	1	0	0					0.278526	0.534937	0.626809	1.59005	0.807825	-0.195672				0.266264	0.54599	0.664545	1.33017	0.733344	-0.158359																UoS_7_2.txt	99	73	2	0	0
2	2.2	2	2	UoS_8_1.txt	90	74	1	0	0					0.427912	0.966548	1.71	1.74203	1.22577	0.462921				0.333384	0.909458	1.94142	1.71562	1.39414	0.627482																UoS_8_2.txt	120	74	2	0	0
2	2.2	2	2	UoS_9_1.txt	113	75	1	0	0					0.913136	1.27695	1.83062	0.283254	0.391195	0.0508705				1.2703	1.82397	2.70584	0.310881	0.434164	0.0891384																UoS_9_2.txt	29	75	2	0	0
3	3.1	1	1	IEEM_1_1.txt	140	1	1	1	0	0	0.234075	0.86603	0.924325	0.219508	0.262523	0.265543	-0.747577	-0.0563115	-0.0200379	0.246632	0.401087	0.625278	0.797922	0.941137	1.22038	1.27351	0.80759	0.0157831	0.234075	0.86603	0.924325	0.219508	0.262523	0.265543	-0.747577	-0.0563115	-0.0200379							IEEM_1_2.txt	85	1	2	1	0
3	3.1	1	1	IEEM_10_1.txt	117	2	1	1	0	9	0.487472	0.904926	0.958013	0.0789661	0.144361	0.280611	0.732017	1.41243	0.752623	0.471403	0.452267	0.3476	0.572282	0.599659	0.728623	0.318856	0.288949	0.620174	0.487472	0.904926	0.958013	0.0789661	0.144361	0.280611	0.732017	1.41243	0.752623							IEEM_10_2.txt	137	2	2	1	0
3	3.1	1	1	IEEM_11_1.txt	4	3	1	1	0	0	0.588689	0.908972	0.959152	0.475528	0.269219	0.276635	0.125515	0.00233359	-0.00642016	0.562696	0.756957	0.670537	0.645793	0.709843	0.654141	0.41161	0.614806	-0.203953	0.588689	0.908972	0.959152	0.475528	0.269219	0.276635	0.125515	0.00233359	-0.00642016							IEEM_11_2.txt	25	3	2	1	0
3	3.1	1	1	IEEM_12_1.txt	33	4	1	1	0	1	0.540148	0.764483	0.913189	0.390577	0.294335	0.273383	0.132585	-0.0499614	0.0202967	0.457094	0.602749	0.8003	0.590765	0.705777	0.643834	0.0739604	0.223809	-0.0676814	0.540148	0.764483	0.913189	0.390577	0.294335	0.273383	0.132585	-0.0499614	0.0202967							IEEM_12_2.txt	71	4	2	1	0
3	3.1	1	1	IEEM_13_1.txt	45	5	1	1	0	2	0.523246	0.937397	0.987107	0.287057	0.249311	0.221059	0.0569741	0.0859542	0.0268941	0.317003	0.33128	0.627378	0.265018	0.484536	0.558384	0.711578	0.679714	-0.0182995	0.523246	0.937397	0.987107	0.287057	0.249311	0.221059	0.0569741	0.0859542	0.0268941							IEEM_13_2.txt	114	5	2	1	0
3	3.1	1	1	IEEM_14_1.txt	24	6	1	1	0	3	0.425347	0.921974	0.992988	0.207933	0.212336	0.212295	0.4933	0.135477	0.0285359	0.493056	0.64962	0.694399	0.468743	0.710696	0.65489	0.893085	0.122251	-0.169518	0.425347	0.921974	0.992988	0.207933	0.212336	0.212295	0.4933	0.135477	0.0285359							IEEM_14_2.txt	57	6	2	1	0
3	3.1	1	1	IEEM_15_1.txt	61	7	1	1	0	5	0.331589	0.925659	0.929332	0.303092	0.431602	0.408121	0.520598	0.322807	0.0797165	0.357593	0.601788	0.651784	0.792264	1.4337	1.5738	0.610749	0.668152	0.139822	0.331589	0.925659	0.929332	0.303092	0.431602	0.408121	0.520598	0.322807	0.0797165							IEEM_15_2.txt	39	7	2	1	0
3	3.1	1	1	IEEM_2_1.txt	51	8	1	1	0	1	0.47275	0.88593	0.997035	0.817681	0.402963	0.385905	0.220113	0.0574925	0.0108936	0.450866	0.710797	0.429995	1.08849	1.19399	0.76806	1.0226	0.48454	-0.0228911	0.47275	0.88593	0.997035	0.817681	0.402963	0.385905	0.220113	0.0574925	0.0108936							IEEM_2_2.txt	136	8	2	1	0
3	3.1	1	1	IEEM_3_1.txt	106	9	1	1	0	2	0.370038	0.904376	0.996757	0.193125	0.202916	0.211556	0.706338	0.0491546	0.02622	0.209993	0.370264	0.455983	0.413792	0.633085	0.613926	0.830361	0.321963	0.0199402	0.370038	0.904376	0.996757	0.193125	0.202916	0.211556	0.706338	0.0491546	0.02622							IEEM_3_2.txt	27	9	2	1	0
3	3.1	1	1	IEEM_4_1.txt	59	10	1	1	0	3	0.484882	0.885473	0.995282	0.333284	0.322586	0.313645	0.332464	0.032177	0.0388764	0.523159	0.684573	0.689491	0.68568	0.698498	0.742152	-0.294323	0.443474	-0.202068	0.484882	0.885473	0.995282	0.333284	0.322586	0.313645	0.332464	0.032177	0.0388764							IEEM_4_2.txt	122	10	2	1	0
3	3.1	1	1	IEEM_5_1.txt	58	11	1	1	0	4	0.517944	0.936898	0.984667	0.359648	0.267007	0.257495	0.583691	0.294431	0.0484054	0.52362	0.588425	0.595049	0.557671	0.473385	0.522716	0.908966	0.842464	0.246932	0.517944	0.936898	0.984667	0.359648	0.267007	0.257495	0.583691	0.294431	0.0484054							IEEM_5_2.txt	146	11	2	1	0
3	3.1	1	1	IEEM_6_1.txt	97	12	1	1	0	5	0.364229	0.953045	0.994049	0.260528	0.39902	0.36088	1.14301	0.294165	0.0589324	0.514343	0.649262	0.588943	1.40813	1.15636	1.03214	0.827612	0.650339	0.609974	0.364229	0.953045	0.994049	0.260528	0.39902	0.36088	1.14301	0.294165	0.0589324							IEEM_6_2.txt	105	12	2	1	0
3	3.1	1	1	IEEM_7_1.txt	141	13	1	1	0	6	0.512465	0.966329	0.998466	0.22178	0.323456	0.308911	0.274471	0.425462	0.0868615	0.353248	0.539641	0.660081	0.807282	1.21002	1.07078	1.18858	0.441037	0.185135	0.512465	0.966329	0.998466	0.22178	0.323456	0.308911	0.274471	0.425462	0.0868615							IEEM_7_2.txt	102	13	2	1	0
3	3.1	1	1	IEEM_8_1.txt	20	14	1	1	0	7	0.398797	0.934836	0.960656	0.174317	0.248363	0.258114	1.48737	0.823773	0.176385	0.336111	0.59365	0.238187	0.522783	0.750172	0.400099	1.30384	0.670139	-0.0150761	0.398797	0.934836	0.960656	0.174317	0.248363	0.258114	1.48737	0.823773	0.176385							IEEM_8_2.txt	94	14	2	1	0
3	3.1	1	1	IEEM_9_1.txt	89	15	1	1	0	8	0.416544	0.860209	0.993059	0.184693	0.23349	0.35036	1.95807	1.26988	0.394049	0.387814	0.641829	0.845481	1.00831	0.84469	0.675501	1.15703	0.266032	-0.148469	0.416544	0.860209	0.993059	0.184693	0.23349	0.35036	1.95807	1.26988	0.394049							IEEM_9_2.txt	17	15	2	1	0
3	3.1	1	1	LEIC_11_1.txt	28	16	1	0	0		0.391024	0.733005	0.764062	0.919957	1.14669	1.13475	0.492559	0.536866	-0.162675	0.30498	0.704169	0.792854	0.705732	0.90091	1.05633	0.420542	0.518125	0.0111597																LEIC_11_2.txt	112	16	2	0	0
3	3.1	1	1	LEIC_12_1.txt	15	17	1	0	0		0.640545	0.873229	0.964294	0.603026	1.09863	1.38491	0.890558	0.337494	0.0821743	0.58929	0.875914	0.94219	0.332935	0.674976	0.843165	1.14484	0.479277	0.0923348																LEIC_12_2.txt	95	17	2	0	0
3	3.1	1	1	LEIC_16_1.txt	11	18	1	0	0		0.512891	0.700965	0.670553	0.749909	1.01594	0.840199	0.8962	0.820025	0.208776	0.355655	0.764179	0.665145	0.710346	1.1386	0.969372	1.33542	0.713555	-0.257764																LEIC_16_2.txt	54	18	2	0	0
3	3.1	1	1	LEIC_17_1.txt	37	19	1	0	0		0.480917	0.790927	0.83092	0.781097	1.2124	1.49025	0.849715	0.623042	-0.0594551	0.506114	0.80236	0.783697	0.767158	1.18544	1.41472	0.515256	0.500522	-0.0440239																LEIC_17_2.txt	128	19	2	0	0
3	3.1	1	1	LEIC_18_1.txt	62	20	1	0	0		0.53513	0.856096	0.785928	1.94928	3.74204	2.92865	1.36012	0.831031	0.576375	0.402525	0.836128	0.773787	1.90631	4.20545	3.03012	1.7105	0.809744	0.49946																LEIC_18_2.txt	80	20	2	0	0
3	3.1	1	1	LEIC_20_1.txt	30	21	1	0	0		0.441451	0.871089	0.808611	0.282798	0.752562	0.929862	-0.0532417	0.823337	0.482692	0.371801	0.833517	0.758597	0.259933	0.620464	0.72378	0.514744	0.776967	0.480699																LEIC_20_2.txt	53	21	2	0	0
3	3.1	1	1	LEIC_24_1.txt	108	22	1	0	0		0.74893	0.760776	0.783105	0.925699	0.698059	0.840629	0.750552	0.369649	-0.0689568	0.851718	0.890087	0.896388	1.02893	0.758038	0.838364	0.605687	0.303167	-0.103553																LEIC_24_2.txt	73	22	2	0	0
3	3.1	1	1	LEIC_25_1.txt	31	23	1	0	0		0.619023	0.644497	0.796777	0.591016	0.650845	0.658673	1.28053	0.601804	-0.13194	0.588056	0.644575	0.690756	0.563979	0.626962	0.563437	1.2114	0.606931	-0.107791																LEIC_25_2.txt	66	23	2	0	0
3	3.1	1	1	LEIC_29_1.txt	126	24	1	0	0		0.481646	0.8306	0.619122	0.433491	0.749617	0.783064	1.45174	0.810135	0.489465	0.435948	0.894028	0.604181	0.347994	0.648113	0.666576	1.33663	0.86199	0.39772																LEIC_29_2.txt	88	24	2	0	0
3	3.1	1	1	LEIC_3_1.txt	60	25	1	0	0		0.45529	0.881428	0.907224	0.463934	1.49522	1.78083	1.37142	1.02982	0.19939	0.454259	0.896533	0.913314	0.522334	1.80035	1.87996	1.48953	0.991044	0.198554																LEIC_3_2.txt	109	25	2	0	0
3	3.1	1	1	LEIC_4_1.txt	100	26	1	0	0		0.464646	0.883395	0.892972	0.570919	1.27377	1.55373	0.66132	0.578197	0.0359076	0.522214	0.835882	0.862757	0.59835	1.37735	1.75464	0.681681	0.637385	0.0707605																LEIC_4_2.txt	67	26	2	0	0
3	3.1	1	1	LEIC_6_1.txt	47	27	1	0	0		0.520906	0.864544	0.84968	0.720032	0.545499	0.695849	0.665982	0.506947	0.0234838	0.49815	0.856242	0.740859	0.771984	0.53519	0.608512	0.791624	0.515216	0.0455392																LEIC_6_2.txt	35	27	2	0	0
3	3.1	1	1	LEIC_8_1.txt	87	28	1	0	0		0.430483	0.821807	0.542138	0.793598	1.33362	1.58232	1.18033	0.53262	-0.0175537	0.491986	0.873149	0.633074	0.790179	1.35319	1.45273	1.06084	0.512799	0.0875396																LEIC_8_2.txt	55	28	2	0	0
3	3.1	1	1	LEIC_9_1.txt	129	29	1	0	0		0.789159	0.901318	0.724104	1.30982	1.41223	1.52542	0.610985	0.316417	-0.0702247	0.772474	0.937028	0.868536	1.1751	1.47986	1.78609	0.636436	0.319375	-0.0175023																LEIC_9_2.txt	41	29	2	0	0
3	3.1	1	1	MUMC_1_1.txt	75	30	1	0	0		0.457681	0.794498	0.753252	0.720469	1.2056	1.16086	0.409406	0.634579	0.108399	0.231245	0.68637	0.819175	0.842703	1.44873	1.49891	0.960982	0.631373	0.0289985																MUMC_1_2.txt	46	30	2	0	0
3	3.1	1	1	MUMC_10_1.txt	13	31	1	0	0		0.399383	0.730121	0.544151	0.268066	0.548591	0.920433	1.15619	0.819631	0.230973	0.465742	0.871809	0.695065	0.418087	0.866713	0.994475	0.96212	0.649559	-0.0661328																MUMC_10_2.txt	36	31	2	0	0
3	3.1	1	1	MUMC_4_1.txt	132	32	1	0	0		0.480183	0.633183	0.465855	0.988458	1.17409	1.13084	1.22248	0.720279	0.114627	0.444833	0.652866	0.508936	0.967394	1.26243	1.04812	1.09954	0.710333	0.285558																MUMC_4_2.txt	86	32	2	0	0
3	3.1	1	1	MUMC_5_1.txt	34	33	1	0	0		0.781446	0.447315	0.392041	0.474236	0.357275	0.608004	1.37043	1.01634	-0.0516852	0.829937	0.41938	0.304956	0.486083	0.37655	0.545769	1.25698	1.13684	-0.185862																MUMC_5_2.txt	43	33	2	0	0
3	3.1	1	1	MUMC_7_1.txt	110	34	1	0	0		0.364374	0.750566	0.75599	0.31668	0.929684	1.30715	0.996359	0.972099	-0.101754	0.348057	0.691946	0.725692	0.404363	0.956895	1.36331	1.06996	0.8967	-0.0201761																MUMC_7_2.txt	119	34	2	0	0
3	3.1	1	1	MUMC_8_1.txt	115	35	1	0	0		0.376435	0.877815	0.901748	0.469074	0.762495	0.982939	0.813274	0.582799	0.187639	0.408666	0.74969	0.799794	0.570333	0.652997	0.912868	1.37874	0.771519	0.1298																MUMC_8_2.txt	76	35	2	0	0
3	3.1	1	1	Radboudumc_1_1.txt	18	36	1	0	0		0.544417	0.750611	0.821154	0.652133	0.992465	0.968793	0.488591	0.542827	-0.0803215	0.606055	0.760341	0.782172	0.658245	1.00344	0.962821	0.506505	0.541526	-0.0902289																Radboudumc_1_2.txt	8	36	2	0	0
3	3.1	1	1	Radboudumc_10_1.txt	133	37	1	1	0	7	0.317582	0.36941	0.838122	0.219204	0.178132	0.240377	1.15394	1.15843	0.199509	0.527441	0.597558	0.723764	0.641132	0.843661	1.00569	1.35337	0.610919	0.308144	0.317582	0.36941	0.838122	0.219204	0.178132	0.240377	1.15394	1.15843	0.199509							Radboudumc_10_2.txt	3	37	2	1	0
3	3.1	1	1	Radboudumc_11_1.txt	48	38	1	0	1	9	0.475643	0.518498	0.706347	0.579832	0.659133	0.708294	0.746081	0.476082	0.182678	0.222724	0.625061	0.967387	0.0717817	0.154409	0.338907	1.29288	1.19073	0.751304	0.222724	0.625061	0.967387	0.0717817	0.154409	0.338907	1.29288	1.19073	0.751304							Radboudumc_11_2.txt	9	38	2	0	1
3	3.1	1	1	Radboudumc_13_1.txt	148	39	1	0	0		0.759963	0.685599	0.926764	0.988767	0.762292	1.02514	1.0012	0.493004	0.111944	0.759055	0.704617	0.891387	1.16535	0.90326	1.09065	1.02147	0.606079	0.0839133																Radboudumc_13_2.txt	150	39	2	0	0
3	3.1	1	1	Radboudumc_14_1.txt	19	40	1	0	0		0.761608	0.483689	0.486723	0.55882	0.35997	0.380757	1.01689	1.04443	0.427376	0.770521	0.441211	0.586358	0.558882	0.388761	0.482497	0.916107	1.18363	0.349178																Radboudumc_14_2.txt	78	40	2	0	0
3	3.1	1	1	Radboudumc_15_1.txt	103	41	1	0	0		0.605516	0.293659	0.322923	0.465226	0.260486	0.264233	0.766117	0.345046	0.331385	0.576515	0.293271	0.345635	0.448193	0.230367	0.27294	0.732868	0.63522	0.280322																Radboudumc_15_2.txt	111	41	2	0	0
3	3.1	1	1	Radboudumc_16_1.txt	10	42	1	0	0		0.419885	0.778868	0.8071	0.45676	0.73916	0.814202	0.968755	0.485791	-0.0536065	0.559327	0.819252	0.848179	0.507441	0.731371	0.806811	1.17039	0.579712	0.00924042																Radboudumc_16_2.txt	123	42	2	0	0
3	3.1	1	1	Radboudumc_17_1.txt	125	43	1	0	0		0.512977	0.747135	0.887837	0.333068	1.0229	1.16384	0.867435	0.512532	0.111332	0.552521	0.613162	0.806427	0.269011	0.653441	0.724724	1.11095	0.68652	0.166696																Radboudumc_17_2.txt	142	43	2	0	0
3	3.1	1	1	Radboudumc_2_1.txt	101	44	1	0	0		0.565751	0.561151	0.457081	0.520467	0.570469	0.711282	0.19239	0.755056	-0.320454	0.49214	0.664234	0.521619	0.484741	0.636616	0.707004	0.239883	0.663028	-0.207264																Radboudumc_2_2.txt	63	44	2	0	0
3	3.1	1	1	Radboudumc_3_1.txt	118	45	1	0	0		0.763804	0.914355	0.635742	0.587796	0.526906	0.594575	0.607458	0.519795	-0.0758143	0.740092	0.903474	0.655946	0.530644	0.497261	0.521085	0.616585	0.53145	-0.0994258																Radboudumc_3_2.txt	145	45	2	0	0
3	3.1	1	1	Radboudumc_5_1.txt	96	46	1	1	0	0	0.221179	0.452471	0.696417	0.181386	0.25185	0.305275	-0.726107	0.364784	0.0780625	0.556122	0.697418	0.885879	0.400086	0.693715	0.877507	0.821118	0.723372	0.0776188	0.221179	0.452471	0.696417	0.181386	0.25185	0.305275	-0.726107	0.364784	0.0780625							Radboudumc_5_2.txt	82	46	2	1	0
3	3.1	1	1	Radboudumc_6_1.txt	72	47	1	0	1	2	0.762284	0.851975	0.828894	0.763023	0.959807	1.06237	0.477419	0.54735	0.255102	0.363573	0.863317	0.993441	0.285529	0.309059	0.331739	0.700565	0.107004	0.0139351	0.363573	0.863317	0.993441	0.285529	0.309059	0.331739	0.700565	0.107004	0.0139351							Radboudumc_6_2.txt	93	47	2	0	1
3	3.1	1	1	Radboudumc_7_1.txt	124	48	1	1	0	4	0.71976	0.562049	0.671845	0.220274	0.197478	0.204181	0.394975	0.285715	0.0867389	0.71976	0.562049	0.671845	0.272804	0.36482	0.607996	0.867578	0.438024	-0.80023	0.71976	0.562049	0.671845	0.220274	0.197478	0.204181	0.394975	0.285715	0.0867389							Radboudumc_7_2.txt	49	48	2	1	0
3	3.1	1	1	Radboudumc_8_1.txt	44	49	1	1	0	5	0.335571	0.708017	0.512599	0.11708	0.229347	0.183125	0.279089	0.341771	0.426998	0.557422	0.55998	0.420979	0.412654	0.498964	0.657735	0.79424	0.939119	0.713708	0.335571	0.708017	0.512599	0.11708	0.229347	0.183125	0.279089	0.341771	0.426998							Radboudumc_8_2.txt	83	49	2	1	0
3	3.1	1	1	Radboudumc_9_1.txt	144	50	1	0	0		0.591017	0.485582	0.661066	0.531636	0.343283	0.307342	0.460468	0.922312	-0.111127	0.578681	0.417132	0.549568	0.432411	0.312374	0.269277	0.342033	1.07556	-0.167232																Radboudumc_9_2.txt	6	50	2	0	0
3	3.1	1	1	UMCG_1_1.txt	77	51	1	0	0		0.537546	0.750385	0.70566	0.413332	0.706076	0.486739	-0.123902	0.628922	0.149873	0.351755	0.78216	0.677533	0.52984	1.2051	0.775044	0.414402	0.757385	0.105282																UMCG_1_2.txt	56	51	2	0	0
3	3.1	1	1	UMCG_10_1.txt	107	52	1	0	0		0.369529	0.609502	0.677699	0.421566	0.619526	0.923748	0.878492	0.621517	-0.0656148	0.347534	0.685245	0.70215	0.230103	0.534485	1.00324	0.958715	0.593529	0.0694195																UMCG_10_2.txt	98	52	2	0	0
3	3.1	1	1	UMCG_2_1.txt	50	53	1	0	0		0.732601	0.885745	0.763453	0.645724	1.03954	0.698001	0.96107	0.28554	-0.292196	0.613753	0.827949	0.69885	0.50558	0.9632	0.862309	1.16544	0.349839	-0.120651																UMCG_2_2.txt	26	53	2	0	0
3	3.1	1	1	UMCG_3_1.txt	138	54	1	0	0		0.651662	0.797475	0.61114	0.588092	1.04121	0.819068	0.68085	0.41621	-0.268839	0.766804	0.788342	0.666413	0.581684	0.76975	0.660156	0.553908	0.388199	-0.225776																UMCG_3_2.txt	121	54	2	0	0
3	3.1	1	1	UMCG_4_1.txt	131	55	1	0	0		0.814318	0.850825	0.718791	0.399657	0.568942	0.82594	1.49044	0.870978	0.200794	0.772825	0.875927	0.714211	0.398026	0.609209	0.752698	1.42785	0.913119	0.117521																UMCG_4_2.txt	147	55	2	0	0
3	3.1	1	1	UMCG_5_1.txt	127	56	1	0	0		0.451946	0.735569	0.548939	0.440962	0.813115	0.60851	0.191878	0.322862	0.887854	0.500539	0.694134	0.445472	0.522128	0.66343	0.581864	-0.0586561	0.29195	0.87341																UMCG_5_2.txt	21	56	2	0	0
3	3.1	1	1	UMCG_6_1.txt	149	57	1	0	0		0.4699	0.578491	0.542062	0.259298	0.541004	0.502112	1.24501	0.946561	1.08007	0.615396	0.478127	0.305373	0.283605	0.412854	0.30519	1.51875	0.873987	0.572337																UMCG_6_2.txt	14	57	2	0	0
3	3.1	1	1	UMCG_7_1.txt	143	58	1	0	0		0.321233	0.743621	0.622014	0.332826	0.774693	0.843986	0.335182	0.657696	0.307834	0.497264	0.762732	0.62468	0.426248	0.815358	0.86021	0.836076	0.695641	0.959222																UMCG_7_2.txt	91	58	2	0	0
3	3.1	1	1	UMCG_8_1.txt	32	59	1	0	0		0.258489	0.700848	0.820057	0.259184	0.868398	1.29737	0.107838	0.831543	0.128914	0.455014	0.744742	0.809528	0.524993	1.19045	1.70727	0.824102	0.907854	0.12293																UMCG_8_2.txt	52	59	2	0	0
3	3.1	1	1	UMCG_9_1.txt	64	60	1	0	0		0.421862	0.80256	0.646274	0.521318	1.10937	1.47906	0.380769	0.632962	0.629058	0.502982	0.796204	0.678552	0.457858	0.920604	1.39424	0.408166	0.649078	0.371544																UMCG_9_2.txt	74	60	2	0	0
3	3.1	1	1	UoS_1_1.txt	70	61	1	0	0		0.525785	0.639652	0.856318	1.15009	1.11406	1.23611	1.16273	1.1238	-0.0383497	0.395031	0.627893	0.838459	0.864457	0.91014	1.06578	1.40293	0.781802	-0.0832664																UoS_1_2.txt	42	61	2	0	0
3	3.1	1	1	UoS_10_1.txt	5	62	1	0	0		0.673637	0.917437	0.65618	0.650093	0.768217	0.84407	0.481545	0.283241	0.233957	0.744016	0.839986	0.527348	0.516054	0.704251	0.861098	0.700403	0.345487	0.000956																UoS_10_2.txt	22	62	2	0	0
3	3.1	1	1	UoS_11_1.txt	68	63	1	0	0		0.327505	0.774822	0.736335	0.738755	1.58427	1.86544	0.884644	0.742663	-0.0240775	0.536031	0.841333	0.814206	0.90526	1.58151	1.52039	0.969132	0.696985	-0.0838416																UoS_11_2.txt	130	63	2	0	0
3	3.1	1	1	UoS_12_1.txt	40	64	1	0	0		0.729281	0.75277	0.692598	1.36754	1.2153	1.49852	1.06277	0.613429	0.214468	0.49683	0.645625	0.643852	1.22038	1.15948	1.5154	1.23911	0.595339	0.030707																UoS_12_2.txt	38	64	2	0	0
3	3.1	1	1	UoS_13_1.txt	135	65	1	0	0		0.389167	0.777082	0.584413	0.52238	0.909313	1.11587	0.807911	0.487937	0.468653	0.453175	0.742963	0.553646	0.796689	1.01184	1.33099	0.324206	0.457871	0.461423																UoS_13_2.txt	134	65	2	0	0
3	3.1	1	1	UoS_14_1.txt	23	66	1	0	0		0.297953	0.565688	0.615488	0.489832	1.00022	1.14445	0.643094	0.238558	-0.11895	0.313394	0.624177	0.701976	0.522667	1.13848	1.38358	0.458897	0.178492	0.104318																UoS_14_2.txt	79	66	2	0	0
3	3.1	1	1	UoS_15_1.txt	16	67	1	0	0		0.350221	0.421808	0.779187	0.400307	0.606465	0.638046	1.08552	0.905893	0.329078	0.412794	0.804828	0.989592	0.148983	0.159903	0.332017	0.86629	1.24605	0.761892																UoS_15_2.txt	7	67	2	0	0
3	3.1	1	1	UoS_2_1.txt	92	68	1	0	0		0.328882	0.803756	0.872769	0.662274	1.66412	1.50404	1.33935	0.799519	-0.0168006	0.270596	0.857533	0.867338	0.711255	2.00617	1.6485	0.418853	0.72879	-0.00290711																UoS_2_2.txt	69	68	2	0	0
3	3.1	1	1	UoS_3_1.txt	1	69	1	0	0		0.528985	0.857502	0.837897	0.520196	1.0053	1.23807	0.228702	0.571109	-0.0558584	0.332868	0.869125	0.992937	0.206063	0.305909	0.344942	1.37322	0.857548	0.164297																UoS_3_2.txt	12	69	2	0	1
3	3.1	1	1	UoS_4_1.txt	139	70	1	0	0		0.769375	0.64753	0.761423	0.841513	1.10582	1.46107	0.405738	0.707979	0.111539	0.665709	0.52404	0.45469	0.791634	1.05945	1.14213	0.609094	0.497578	0.426845																UoS_4_2.txt	84	70	2	0	0
3	3.1	1	1	UoS_5_1.txt	116	71	1	0	1	9	0.309971	0.789846	0.835484	0.503654	0.674789	0.785901	0.0602114	0.848129	-0.118002	0.220859	0.905858	0.995497	0.0731916	0.134592	0.291909	0.315475	1.37979	0.772455	0.220859	0.905858	0.995497	0.0731916	0.134592	0.291909	0.315475	1.37979	0.772455							UoS_5_2.txt	2	71	2	1	0
3	3.1	1	1	UoS_6_1.txt	81	72	1	0	0		0.530004	0.674452	0.535525	0.491092	0.661757	0.990987	0.574046	0.733504	0.171511	0.607572	0.741168	0.58992	0.614047	0.813517	1.01623	0.502813	0.865502	0.149136																UoS_6_2.txt	65	72	2	0	0
3	3.1	1	1	UoS_7_1.txt	104	73	1	0	0		0.367898	0.740591	0.655055	0.275075	0.577696	0.601711	0.67447	0.711705	-0.217937	0.339388	0.723125	0.629794	0.317493	0.590331	0.539497	1.83078	0.624149	-0.0118253																UoS_7_2.txt	99	73	2	0	0
3	3.1	1	1	UoS_8_1.txt	90	74	1	0	0		0.312484	0.794204	0.849287	0.422389	1.33163	2.02756	0.0693586	1.03764	0.470834	0.33263	0.723727	0.809686	0.449412	1.46487	2.10148	-0.604919	1.27548	0.383554																UoS_8_2.txt	120	74	2	0	0
3	3.1	1	1	UoS_9_1.txt	113	75	1	0	0		0.368198	0.674594	0.80991	1.40849	1.27182	1.45468	0.902809	0.504426	-0.16337	0.450683	0.776132	0.853002	1.88693	1.83977	1.81702	0.802481	0.52388	-0.0542976																UoS_9_2.txt	29	75	2	0	0
3	3.2	2	1	IEEM_1_1.txt	140	1	1	1	0	0				0.42119	0.503729	0.509522							1.45883	1.72067	2.2312							0.42119	0.503729	0.509522										IEEM_1_2.txt	85	1	2	1	0
3	3.2	2	1	IEEM_10_1.txt	117	2	1	1	0	9				0.151839	0.277583	0.53957							1.06309	1.11394	1.35351							0.151839	0.277583	0.53957										IEEM_10_2.txt	137	2	2	1	0
3	3.2	2	1	IEEM_11_1.txt	4	3	1	1	0	0				0.966317	0.547078	0.562148							1.24881	1.37267	1.26495							0.966317	0.547078	0.562148										IEEM_11_2.txt	25	3	2	1	0
3	3.2	2	1	IEEM_12_1.txt	33	4	1	1	0	1				0.863948	0.651062	0.604717							1.38052	1.64929	1.50454							0.863948	0.651062	0.604717										IEEM_12_2.txt	71	4	2	1	0
3	3.2	2	1	IEEM_13_1.txt	45	5	1	1	0	2				0.715799	0.621676	0.551229							0.62621	1.14491	1.3194							0.715799	0.621676	0.551229										IEEM_13_2.txt	114	5	2	1	0
3	3.2	2	1	IEEM_14_1.txt	24	6	1	1	0	3				0.472252	0.482253	0.482159							1.15651	1.75347	1.61578							0.472252	0.482253	0.482159										IEEM_14_2.txt	57	6	2	1	0
3	3.2	2	1	IEEM_15_1.txt	61	7	1	1	0	5				0.457303	0.651198	0.61577							1.14053	2.06394	2.26563							0.457303	0.651198	0.61577										IEEM_15_2.txt	39	7	2	1	0
3	3.2	2	1	IEEM_2_1.txt	51	8	1	1	0	1				1.46655	0.722735	0.692141							2.00254	2.19663	1.41303							1.46655	0.722735	0.692141										IEEM_2_2.txt	136	8	2	1	0
3	3.2	2	1	IEEM_3_1.txt	106	9	1	1	0	2				0.401765	0.422133	0.440107							0.783408	1.19858	1.16231							0.401765	0.422133	0.440107										IEEM_3_2.txt	27	9	2	1	0
3	3.2	2	1	IEEM_4_1.txt	59	10	1	1	0	3				0.667376	0.645954	0.628052							1.43882	1.46572	1.55732							0.667376	0.645954	0.628052										IEEM_4_2.txt	122	10	2	1	0
3	3.2	2	1	IEEM_5_1.txt	58	11	1	1	0	4				0.76439	0.567493	0.547275							1.35021	1.14614	1.26558							0.76439	0.567493	0.547275										IEEM_5_2.txt	146	11	2	1	0
3	3.2	2	1	IEEM_6_1.txt	97	12	1	1	0	5				0.434644	0.665693	0.602064							2.23217	1.83306	1.63615							0.434644	0.665693	0.602064										IEEM_6_2.txt	105	12	2	1	0
3	3.2	2	1	IEEM_7_1.txt	141	13	1	1	0	6				0.418632	0.610556	0.583101							1.43368	2.14892	1.90164							0.418632	0.610556	0.583101										IEEM_7_2.txt	102	13	2	1	0
3	3.2	2	1	IEEM_8_1.txt	20	14	1	1	0	7				0.380001	0.541415	0.562672							1.23069	1.766	0.941883							0.380001	0.541415	0.562672										IEEM_8_2.txt	94	14	2	1	0
3	3.2	2	1	IEEM_9_1.txt	89	15	1	1	0	8				0.428178	0.541304	0.812246							2.46455	2.06463	1.65109							0.428178	0.541304	0.812246										IEEM_9_2.txt	17	15	2	1	0
3	3.2	2	1	LEIC_11_1.txt	28	16	1	0	0					1.18434	1.47623	1.46086							1.01167	1.29146	1.51426																			LEIC_11_2.txt	112	16	2	0	0
3	3.2	2	1	LEIC_12_1.txt	15	17	1	0	0					0.871017	1.58687	2.00037							0.697492	1.41406	1.76641																			LEIC_12_2.txt	95	17	2	0	0
3	3.2	2	1	LEIC_16_1.txt	11	18	1	0	0					1.55999	2.11339	1.74781							1.32456	2.12312	1.80756																			LEIC_16_2.txt	54	18	2	0	0
3	3.2	2	1	LEIC_17_1.txt	37	19	1	0	0					1.06105	1.64693	2.02437							1.08612	1.67832	2.00293																			LEIC_17_2.txt	128	19	2	0	0
3	3.2	2	1	LEIC_18_1.txt	62	20	1	0	0					2.91293	5.59196	4.37646							2.56168	5.65121	4.07182																			LEIC_18_2.txt	80	20	2	0	0
3	3.2	2	1	LEIC_20_1.txt	30	21	1	0	0					0.464737	1.23672	1.52809							0.487987	1.16483	1.35879																			LEIC_20_2.txt	53	21	2	0	0
3	3.2	2	1	LEIC_24_1.txt	108	22	1	0	0					1.93276	1.45747	1.75515							2.19963	1.62052	1.79224																			LEIC_24_2.txt	73	22	2	0	0
3	3.2	2	1	LEIC_25_1.txt	31	23	1	0	0					1.14961	1.26598	1.28121							1.15275	1.28148	1.15164																			LEIC_25_2.txt	66	23	2	0	0
3	3.2	2	1	LEIC_29_1.txt	126	24	1	0	0					0.929032	1.60653	1.67822							0.851383	1.58564	1.63081																			LEIC_29_2.txt	88	24	2	0	0
3	3.2	2	1	LEIC_3_1.txt	60	25	1	0	0					1.17905	3.8	4.52586							1.10633	3.81323	3.98183																			LEIC_3_2.txt	109	25	2	0	0
3	3.2	2	1	LEIC_4_1.txt	100	26	1	0	0					1.27874	2.85298	3.48003							1.02487	2.35916	3.00538																			LEIC_4_2.txt	67	26	2	0	0
3	3.2	2	1	LEIC_6_1.txt	47	27	1	0	0					1.18781	0.899889	1.14792							1.35944	0.942452	1.07157																			LEIC_6_2.txt	35	27	2	0	0
3	3.2	2	1	LEIC_8_1.txt	87	28	1	0	0					1.33832	2.249	2.66841							1.16366	1.99278	2.13937																			LEIC_8_2.txt	55	28	2	0	0
3	3.2	2	1	LEIC_9_1.txt	129	29	1	0	0					2.61796	2.82264	3.04887							2.07337	2.6111	3.15141																			LEIC_9_2.txt	41	29	2	0	0
3	3.2	2	1	MUMC_1_1.txt	75	30	1	0	0					1.20216	2.01163	1.93697							1.13124	1.94477	2.01213																			MUMC_1_2.txt	46	30	2	0	0
3	3.2	2	1	MUMC_10_1.txt	13	31	1	0	0					0.705571	1.44393	2.42265							0.919513	1.90619	2.18718																			MUMC_10_2.txt	36	31	2	0	0
3	3.2	2	1	MUMC_4_1.txt	132	32	1	0	0					1.57664	1.87272	1.80374							1.52354	1.98818	1.65067																			MUMC_4_2.txt	86	32	2	0	0
3	3.2	2	1	MUMC_5_1.txt	34	33	1	0	0					1.08216	0.815265	1.38741							1.23993	0.960528	1.39219																			MUMC_5_2.txt	43	33	2	0	0
3	3.2	2	1	MUMC_7_1.txt	110	34	1	0	0					0.582013	1.70863	2.40235							0.766917	1.81485	2.58567																			MUMC_7_2.txt	119	34	2	0	0
3	3.2	2	1	MUMC_8_1.txt	115	35	1	0	0					1.07933	1.75448	2.26171							1.4201	1.62593	2.273																			MUMC_8_2.txt	76	35	2	0	0
3	3.2	2	1	Radboudumc_1_1.txt	18	36	1	0	0					1.35002	2.05456	2.00555							1.27802	1.94825	1.86938																			Radboudumc_1_2.txt	8	36	2	0	0
3	3.2	2	1	Radboudumc_10_1.txt	133	37	1	1	0	7				0.485272	0.394347	0.532144							1.28591	1.69212	2.0171							0.485272	0.394347	0.532144										Radboudumc_10_2.txt	3	37	2	1	0
3	3.2	2	1	Radboudumc_11_1.txt	48	38	1	0	1	9				1.11218	1.26428	1.35858							0.128082	0.275516	0.60472							0.128082	0.275516	0.60472										Radboudumc_11_2.txt	9	38	2	0	1
3	3.2	2	1	Radboudumc_13_1.txt	148	39	1	0	0					1.80789	1.39379	1.87439							2.07043	1.60479	1.93772																			Radboudumc_13_2.txt	150	39	2	0	0
3	3.2	2	1	Radboudumc_14_1.txt	19	40	1	0	0					1.35963	0.87582	0.926394							0.996582	0.693228	0.860376																			Radboudumc_14_2.txt	78	40	2	0	0
3	3.2	2	1	Radboudumc_15_1.txt	103	41	1	0	0					0.898512	0.503089	0.510326							1.00038	0.514186	0.609209																			Radboudumc_15_2.txt	111	41	2	0	0
3	3.2	2	1	Radboudumc_16_1.txt	10	42	1	0	0					0.893556	1.44601	1.59282							1.12407	1.62012	1.78723																			Radboudumc_16_2.txt	123	42	2	0	0
3	3.2	2	1	Radboudumc_17_1.txt	125	43	1	0	0					0.694203	2.132	2.42575							0.785881	1.90894	2.11718																			Radboudumc_17_2.txt	142	43	2	0	0
3	3.2	2	1	Radboudumc_2_1.txt	101	44	1	0	0					1.25048	1.37061	1.70893							1.02229	1.34259	1.49103																			Radboudumc_2_2.txt	63	44	2	0	0
3	3.2	2	1	Radboudumc_3_1.txt	118	45	1	0	0					1.07097	0.960031	1.08333							1.08457	1.01634	1.06503																			Radboudumc_3_2.txt	145	45	2	0	0
3	3.2	2	1	Radboudumc_5_1.txt	96	46	1	1	0	0				0.383283	0.532178	0.645069							0.907177	1.57297	1.98971							0.383283	0.532178	0.645069										Radboudumc_5_2.txt	82	46	2	1	0
3	3.2	2	1	Radboudumc_6_1.txt	72	47	1	0	1	2				1.51397	1.90442	2.10793							0.630946	0.682941	0.733057							0.630946	0.682941	0.733057										Radboudumc_6_2.txt	93	47	2	0	1
3	3.2	2	1	Radboudumc_7_1.txt	124	48	1	1	0	4				0.613464	0.549978	0.568644							0.863288	1.15447	1.924							0.613464	0.549978	0.568644										Radboudumc_7_2.txt	49	48	2	1	0
3	3.2	2	1	Radboudumc_8_1.txt	44	49	1	1	0	5				0.234768	0.459883	0.367201							0.763483	0.92317	1.21692							0.234768	0.459883	0.367201										Radboudumc_8_2.txt	83	49	2	1	0
3	3.2	2	1	Radboudumc_9_1.txt	144	50	1	0	0					1.13611	0.733598	0.656791							1.05373	0.761217	0.656197																			Radboudumc_9_2.txt	6	50	2	0	0
3	3.2	2	1	UMCG_1_1.txt	77	51	1	0	0					0.732445	1.2512	0.862526							0.65323	1.48575	0.955538																			UMCG_1_2.txt	56	51	2	0	0
3	3.2	2	1	UMCG_10_1.txt	107	52	1	0	0					1.06535	1.56561	2.33442							0.654228	1.51964	2.8524																			UMCG_10_2.txt	98	52	2	0	0
3	3.2	2	1	UMCG_2_1.txt	50	53	1	0	0					0.982297	1.58138	1.06182							0.787947	1.50115	1.34391																			UMCG_2_2.txt	26	53	2	0	0
3	3.2	2	1	UMCG_3_1.txt	138	54	1	0	0					0.813479	1.44025	1.13298							0.963552	1.27508	1.09354																			UMCG_3_2.txt	121	54	2	0	0
3	3.2	2	1	UMCG_4_1.txt	131	55	1	0	0					0.740728	1.05448	1.53081							0.639839	0.979322	1.20998																			UMCG_4_2.txt	147	55	2	0	0
3	3.2	2	1	UMCG_5_1.txt	127	56	1	0	0					0.597943	1.10258	0.825138							0.853892	1.08498	0.951584																			UMCG_5_2.txt	21	56	2	0	0
3	3.2	2	1	UMCG_6_1.txt	149	57	1	0	0					0.582799	1.21596	1.12855							0.620663	0.903523	0.667901																			UMCG_6_2.txt	14	57	2	0	0
3	3.2	2	1	UMCG_7_1.txt	143	58	1	0	0					0.704204	1.63912	1.78573							0.830148	1.58797	1.67532																			UMCG_7_2.txt	91	58	2	0	0
3	3.2	2	1	UMCG_8_1.txt	32	59	1	0	0					0.40751	1.36537	2.03984							0.613039	1.3901	1.9936																			UMCG_8_2.txt	52	59	2	0	0
3	3.2	2	1	UMCG_9_1.txt	64	60	1	0	0					0.805	1.71305	2.2839							0.880142	1.76968	2.68015																			UMCG_9_2.txt	74	60	2	0	0
3	3.2	2	1	UoS_1_1.txt	70	61	1	0	0					1.46597	1.42005	1.57561							1.30006	1.36876	1.60284																			UoS_1_2.txt	42	61	2	0	0
3	3.2	2	1	UoS_10_1.txt	5	62	1	0	0					0.956489	1.13029	1.24189							0.88755	1.21123	1.48098																			UoS_10_2.txt	22	62	2	0	0
3	3.2	2	1	UoS_11_1.txt	68	63	1	0	0					0.924009	1.98155	2.33323							1.13737	1.98701	1.91021																			UoS_11_2.txt	130	63	2	0	0
3	3.2	2	1	UoS_12_1.txt	40	64	1	0	0					1.49335	1.3271	1.63638							1.4374	1.36568	1.78489																			UoS_12_2.txt	38	64	2	0	0
3	3.2	2	1	UoS_13_1.txt	135	65	1	0	0					0.805284	1.40177	1.72019							1.18779	1.50856	1.98439																			UoS_13_2.txt	134	65	2	0	0
3	3.2	2	1	UoS_14_1.txt	23	66	1	0	0					0.815352	1.66492	1.90499							0.729485	1.58897	1.93105																			UoS_14_2.txt	79	66	2	0	0
3	3.2	2	1	UoS_15_1.txt	16	67	1	0	0					0.699758	1.06013	1.11534							0.252172	0.270655	0.561978																			UoS_15_2.txt	7	67	2	0	0
3	3.2	2	1	UoS_2_1.txt	92	68	1	0	0					0.964985	2.42475	2.1915							0.96076	2.70993	2.22679																			UoS_2_2.txt	69	68	2	0	0
3	3.2	2	1	UoS_3_1.txt	1	69	1	0	0					0.815701	1.57637	1.94138							0.342934	0.5091	0.574061																			UoS_3_2.txt	12	69	2	0	1
3	3.2	2	1	UoS_4_1.txt	139	70	1	0	0					0.962665	1.26503	1.67142							0.983622	1.31639	1.41912																			UoS_4_2.txt	84	70	2	0	0
3	3.2	2	1	UoS_5_1.txt	116	71	1	0	1	9				1.22125	1.63622	1.90564							0.170063	0.312728	0.678261							0.170063	0.312728	0.678261										UoS_5_2.txt	2	71	2	1	0
3	3.2	2	1	UoS_6_1.txt	81	72	1	0	0					0.748669	1.00885	1.51076							0.79053	1.04733	1.30831																			UoS_6_2.txt	65	72	2	0	0
3	3.2	2	1	UoS_7_1.txt	104	73	1	0	0					0.521853	1.09597	1.14153							0.596233	1.10861	1.01314																			UoS_7_2.txt	99	73	2	0	0
3	3.2	2	1	UoS_8_1.txt	90	74	1	0	0					0.555899	1.75254	2.66844							0.546271	1.78059	2.5544																			UoS_8_2.txt	120	74	2	0	0
3	3.2	2	1	UoS_9_1.txt	113	75	1	0	0					2.64985	2.39272	2.73674							2.39712	2.3372	2.3083																			UoS_9_2.txt	29	75	2	0	0
4	4.1	1	6	IEEM_1_1.txt	140	1	1	1	0	0																												1.107	7.319	1.107				IEEM_1_2.txt	85	1	2	1	0
4	4.1	1	6	IEEM_10_1.txt	117	2	1	1	0	9																												8.82	2.53	8.82				IEEM_10_2.txt	137	2	2	1	0
4	4.1	1	6	IEEM_11_1.txt	4	3	1	1	0	0																												0.985	2.62	0.985				IEEM_11_2.txt	25	3	2	1	0
4	4.1	1	6	IEEM_12_1.txt	33	4	1	1	0	1																												2.737	1.011	2.737				IEEM_12_2.txt	71	4	2	1	0
4	4.1	1	6	IEEM_13_1.txt	45	5	1	1	0	2																												1.888	5.131	1.888				IEEM_13_2.txt	114	5	2	1	0
4	4.1	1	6	IEEM_14_1.txt	24	6	1	1	0	3																												3.051	5.012	3.051				IEEM_14_2.txt	57	6	2	1	0
4	4.1	1	6	IEEM_15_1.txt	61	7	1	1	0	5																												5.722	6.096	5.722				IEEM_15_2.txt	39	7	2	1	0
4	4.1	1	6	IEEM_2_1.txt	51	8	1	1	0	1																												1.323	5.575	1.323				IEEM_2_2.txt	136	8	2	1	0
4	4.1	1	6	IEEM_3_1.txt	106	9	1	1	0	2																												3.253	6.967	3.253				IEEM_3_2.txt	27	9	2	1	0
4	4.1	1	6	IEEM_4_1.txt	59	10	1	1	0	3																												2.581	1.885	2.581				IEEM_4_2.txt	122	10	2	1	0
4	4.1	1	6	IEEM_5_1.txt	58	11	1	1	0	4																												3.532	4.848	3.532				IEEM_5_2.txt	146	11	2	1	0
4	4.1	1	6	IEEM_6_1.txt	97	12	1	1	0	5																												5.869	5.661	5.869				IEEM_6_2.txt	105	12	2	1	0
4	4.1	1	6	IEEM_7_1.txt	141	13	1	1	0	6																												5.212	5.961	5.212				IEEM_7_2.txt	102	13	2	1	0
4	4.1	1	6	IEEM_8_1.txt	20	14	1	1	0	7																												6.955	6.994	6.955				IEEM_8_2.txt	94	14	2	1	0
4	4.1	1	6	IEEM_9_1.txt	89	15	1	1	0	8																												7.958	4.152	7.958				IEEM_9_2.txt	17	15	2	1	0
4	4.1	1	6	LEIC_11_1.txt	28	16	1	0	0																													2.18	2.879					LEIC_11_2.txt	112	16	2	0	0
4	4.1	1	6	LEIC_12_1.txt	15	17	1	0	0																													4.246	5.054					LEIC_12_2.txt	95	17	2	0	0
4	4.1	1	6	LEIC_16_1.txt	11	18	1	0	0																													6.967	6.9					LEIC_16_2.txt	54	18	2	0	0
4	4.1	1	6	LEIC_17_1.txt	37	19	1	0	0																													4.842	4.055					LEIC_17_2.txt	128	19	2	0	0
4	4.1	1	6	LEIC_18_1.txt	62	20	1	0	0																													7.168	6.966					LEIC_18_2.txt	80	20	2	0	0
4	4.1	1	6	LEIC_20_1.txt	30	21	1	0	0																													7.093	6.692					LEIC_20_2.txt	53	21	2	0	0
4	4.1	1	6	LEIC_24_1.txt	108	22	1	0	0																													2.044	2.568					LEIC_24_2.txt	73	22	2	0	0
4	4.1	1	6	LEIC_25_1.txt	31	23	1	0	0																													5.094	4.941					LEIC_25_2.txt	66	23	2	0	0
4	4.1	1	6	LEIC_29_1.txt	126	24	1	0	0																													7.372	7.344					LEIC_29_2.txt	88	24	2	0	0
4	4.1	1	6	LEIC_3_1.txt	60	25	1	0	0																													7.608	7.498					LEIC_3_2.txt	109	25	2	0	0
4	4.1	1	6	LEIC_4_1.txt	100	26	1	0	0																													6.054	6.108					LEIC_4_2.txt	67	26	2	0	0
4	4.1	1	6	LEIC_6_1.txt	47	27	1	0	0																													4.129	3.531					LEIC_6_2.txt	35	27	2	0	0
4	4.1	1	6	LEIC_8_1.txt	87	28	1	0	0																													4.983	5.99					LEIC_8_2.txt	55	28	2	0	0
4	4.1	1	6	LEIC_9_1.txt	129	29	1	0	0																													3.623	3.923					LEIC_9_2.txt	41	29	2	0	0
4	4.1	1	6	MUMC_1_1.txt	75	30	1	0	0																													4.667	5.569					MUMC_1_2.txt	46	30	2	0	0
4	4.1	1	6	MUMC_10_1.txt	13	31	1	0	0																													7.315	6.818					MUMC_10_2.txt	36	31	2	0	0
4	4.1	1	6	MUMC_4_1.txt	132	32	1	0	0																													6.903	7.068					MUMC_4_2.txt	86	32	2	0	0
4	4.1	1	6	MUMC_5_1.txt	34	33	1	0	0																													7.002	7.191					MUMC_5_2.txt	43	33	2	0	0
4	4.1	1	6	MUMC_7_1.txt	110	34	1	0	0																													6.986	6.991					MUMC_7_2.txt	119	34	2	0	0
4	4.1	1	6	MUMC_8_1.txt	115	35	1	0	0																													6.522	6.858					MUMC_8_2.txt	76	35	2	0	0
4	4.1	1	6	Radboudumc_1_1.txt	18	36	1	0	0																													6.03	5.893					Radboudumc_1_2.txt	8	36	2	0	0
4	4.1	1	6	Radboudumc_10_1.txt	133	37	1	1	0	7																												7.927	7.16	7.927				Radboudumc_10_2.txt	3	37	2	1	0
4	4.1	1	6	Radboudumc_11_1.txt	48	38	1	0	1	9																												3.605	9	9				Radboudumc_11_2.txt	9	38	2	0	1
4	4.1	1	6	Radboudumc_13_1.txt	148	39	1	0	0																													6.131	6.326					Radboudumc_13_2.txt	150	39	2	0	0
4	4.1	1	6	Radboudumc_14_1.txt	19	40	1	0	0																													4.601	4.503					Radboudumc_14_2.txt	78	40	2	0	0
4	4.1	1	6	Radboudumc_15_1.txt	103	41	1	0	0																													2.012	2.145					Radboudumc_15_2.txt	111	41	2	0	0
4	4.1	1	6	Radboudumc_16_1.txt	10	42	1	0	0																													6.652	6.794					Radboudumc_16_2.txt	123	42	2	0	0
4	4.1	1	6	Radboudumc_17_1.txt	125	43	1	0	0																													5.829	6.554					Radboudumc_17_2.txt	142	43	2	0	0
4	4.1	1	6	Radboudumc_2_1.txt	101	44	1	0	0																													2.308	2.998					Radboudumc_2_2.txt	63	44	2	0	0
4	4.1	1	6	Radboudumc_3_1.txt	118	45	1	0	0																													1.919	2.05					Radboudumc_3_2.txt	145	45	2	0	0
4	4.1	1	6	Radboudumc_5_1.txt	96	46	1	1	0	0																												2.609	5.164	2.609				Radboudumc_5_2.txt	82	46	2	1	0
4	4.1	1	6	Radboudumc_6_1.txt	72	47	1	0	1	2																												3.785	2.934	2.934				Radboudumc_6_2.txt	93	47	2	0	1
4	4.1	1	6	Radboudumc_7_1.txt	124	48	1	1	0	4																												3.029	3.45	3.029				Radboudumc_7_2.txt	49	48	2	1	0
4	4.1	1	6	Radboudumc_8_1.txt	44	49	1	1	0	5																												4.692	5.583	4.692				Radboudumc_8_2.txt	83	49	2	1	0
4	4.1	1	6	Radboudumc_9_1.txt	144	50	1	0	0																													3.553	3.106					Radboudumc_9_2.txt	6	50	2	0	0
4	4.1	1	6	UMCG_1_1.txt	77	51	1	0	0																													5.772	6.646					UMCG_1_2.txt	56	51	2	0	0
4	4.1	1	6	UMCG_10_1.txt	107	52	1	0	0																													4.76	5.647					UMCG_10_2.txt	98	52	2	0	0
4	4.1	1	6	UMCG_2_1.txt	50	53	1	0	0																													5.823	5.879					UMCG_2_2.txt	26	53	2	0	0
4	4.1	1	6	UMCG_3_1.txt	138	54	1	0	0																													4.087	4.057					UMCG_3_2.txt	121	54	2	0	0
4	4.1	1	6	UMCG_4_1.txt	131	55	1	0	0																													7.078	7.009					UMCG_4_2.txt	147	55	2	0	0
4	4.1	1	6	UMCG_5_1.txt	127	56	1	0	0																													5.012	5.05					UMCG_5_2.txt	21	56	2	0	0
4	4.1	1	6	UMCG_6_1.txt	149	57	1	0	0																													7.026	9					UMCG_6_2.txt	14	57	2	0	0
4	4.1	1	6	UMCG_7_1.txt	143	58	1	0	0																													6.698	7.214					UMCG_7_2.txt	91	58	2	0	0
4	4.1	1	6	UMCG_8_1.txt	32	59	1	0	0																													7.026	7.138					UMCG_8_2.txt	52	59	2	0	0
4	4.1	1	6	UMCG_9_1.txt	64	60	1	0	0																													4.829	6.124					UMCG_9_2.txt	74	60	2	0	0
4	4.1	1	6	UoS_1_1.txt	70	61	1	0	0																													5.784	5.68					UoS_1_2.txt	42	61	2	0	0
4	4.1	1	6	UoS_10_1.txt	5	62	1	0	0																													3.131	3.076					UoS_10_2.txt	22	62	2	0	0
4	4.1	1	6	UoS_11_1.txt	68	63	1	0	0																													7.01	6.863					UoS_11_2.txt	130	63	2	0	0
4	4.1	1	6	UoS_12_1.txt	40	64	1	0	0																													5.882	6.165					UoS_12_2.txt	38	64	2	0	0
4	4.1	1	6	UoS_13_1.txt	135	65	1	0	0																													4.642	5.821					UoS_13_2.txt	134	65	2	0	0
4	4.1	1	6	UoS_14_1.txt	23	66	1	0	0																													4.572	5.725					UoS_14_2.txt	79	66	2	0	0
4	4.1	1	6	UoS_15_1.txt	16	67	1	0	0																													7.475	8.552					UoS_15_2.txt	7	67	2	0	0
4	4.1	1	6	UoS_2_1.txt	92	68	1	0	0																													6.329	5.747					UoS_2_2.txt	69	68	2	0	0
4	4.1	1	6	UoS_3_1.txt	1	69	1	0	0																													4.871	6.884					UoS_3_2.txt	12	69	2	0	1
4	4.1	1	6	UoS_4_1.txt	139	70	1	0	0																													3.908	4.681					UoS_4_2.txt	84	70	2	0	0
4	4.1	1	6	UoS_5_1.txt	116	71	1	0	1	9																												2.324	9	9				UoS_5_2.txt	2	71	2	1	0
4	4.1	1	6	UoS_6_1.txt	81	72	1	0	0																													4.097	4.038					UoS_6_2.txt	65	72	2	0	0
4	4.1	1	6	UoS_7_1.txt	104	73	1	0	0																													6.62	6.811					UoS_7_2.txt	99	73	2	0	0
4	4.1	1	6	UoS_8_1.txt	90	74	1	0	0																													8.114	7.99					UoS_8_2.txt	120	74	2	0	0
4	4.1	1	6	UoS_9_1.txt	113	75	1	0	0																													6.175	5.893					UoS_9_2.txt	29	75	2	0	0
4	4.2	2	7	IEEM_1_1.txt	140	1	1	1	0	0																												1.005	8.232	1.005				IEEM_1_2.txt	85	1	2	1	0
4	4.2	2	7	IEEM_10_1.txt	117	2	1	1	0	9																												9	3.004	9				IEEM_10_2.txt	137	2	2	1	0
4	4.2	2	7	IEEM_11_1.txt	4	3	1	1	0	0																												0	3.453	0				IEEM_11_2.txt	25	3	2	1	0
4	4.2	2	7	IEEM_12_1.txt	33	4	1	1	0	1																												2.259	1.094	2.259				IEEM_12_2.txt	71	4	2	1	0
4	4.2	2	7	IEEM_13_1.txt	45	5	1	1	0	2																												1.935	7.024	1.935				IEEM_13_2.txt	114	5	2	1	0
4	4.2	2	7	IEEM_14_1.txt	24	6	1	1	0	3																												2.652	5.007	2.652				IEEM_14_2.txt	57	6	2	1	0
4	4.2	2	7	IEEM_15_1.txt	61	7	1	1	0	5																												5.87	4.231	5.87				IEEM_15_2.txt	39	7	2	1	0
4	4.2	2	7	IEEM_2_1.txt	51	8	1	1	0	1																												0.641	4.956	0.641				IEEM_2_2.txt	136	8	2	1	0
4	4.2	2	7	IEEM_3_1.txt	106	9	1	1	0	2																												2.995	8.076	2.995				IEEM_3_2.txt	27	9	2	1	0
4	4.2	2	7	IEEM_4_1.txt	59	10	1	1	0	3																												2.98	2.426	2.98				IEEM_4_2.txt	122	10	2	1	0
4	4.2	2	7	IEEM_5_1.txt	58	11	1	1	0	4																												4.067	3.894	4.067				IEEM_5_2.txt	146	11	2	1	0
4	4.2	2	7	IEEM_6_1.txt	97	12	1	1	0	5																												5.94	4.552	5.94				IEEM_6_2.txt	105	12	2	1	0
4	4.2	2	7	IEEM_7_1.txt	141	13	1	1	0	6																												5.054	6.336	5.054				IEEM_7_2.txt	102	13	2	1	0
4	4.2	2	7	IEEM_8_1.txt	20	14	1	1	0	7																												7.002	7	7.002				IEEM_8_2.txt	94	14	2	1	0
4	4.2	2	7	IEEM_9_1.txt	89	15	1	1	0	8																												8.04	3.859	8.04				IEEM_9_2.txt	17	15	2	1	0
4	4.2	2	7	LEIC_11_1.txt	28	16	1	0	0																													1.672	2.219					LEIC_11_2.txt	112	16	2	0	0
4	4.2	2	7	LEIC_12_1.txt	15	17	1	0	0																													3.361	3.827					LEIC_12_2.txt	95	17	2	0	0
4	4.2	2	7	LEIC_16_1.txt	11	18	1	0	0																													6.868	6.919					LEIC_16_2.txt	54	18	2	0	0
4	4.2	2	7	LEIC_17_1.txt	37	19	1	0	0																													5.257	4.172					LEIC_17_2.txt	128	19	2	0	0
4	4.2	2	7	LEIC_18_1.txt	62	20	1	0	0																													5.098	5.185					LEIC_18_2.txt	80	20	2	0	0
4	4.2	2	7	LEIC_20_1.txt	30	21	1	0	0																													7.728	7.51					LEIC_20_2.txt	53	21	2	0	0
4	4.2	2	7	LEIC_24_1.txt	108	22	1	0	0																													2.654	2.359					LEIC_24_2.txt	73	22	2	0	0
4	4.2	2	7	LEIC_25_1.txt	31	23	1	0	0																													6.023	6.003					LEIC_25_2.txt	66	23	2	0	0
4	4.2	2	7	LEIC_29_1.txt	126	24	1	0	0																													7.044	7.033					LEIC_29_2.txt	88	24	2	0	0
4	4.2	2	7	LEIC_3_1.txt	60	25	1	0	0																													7.877	7.795					LEIC_3_2.txt	109	25	2	0	0
4	4.2	2	7	LEIC_4_1.txt	100	26	1	0	0																													6.822	6.799					LEIC_4_2.txt	67	26	2	0	0
4	4.2	2	7	LEIC_6_1.txt	47	27	1	0	0																													5.01	5					LEIC_6_2.txt	35	27	2	0	0
4	4.2	2	7	LEIC_8_1.txt	87	28	1	0	0																													5.097	5.144					LEIC_8_2.txt	55	28	2	0	0
4	4.2	2	7	LEIC_9_1.txt	129	29	1	0	0																													3.134	3.175					LEIC_9_2.txt	41	29	2	0	0
4	4.2	2	7	MUMC_1_1.txt	75	30	1	0	0																													6.677	7.11					MUMC_1_2.txt	46	30	2	0	0
4	4.2	2	7	MUMC_10_1.txt	13	31	1	0	0																													7.076	6.664					MUMC_10_2.txt	36	31	2	0	0
4	4.2	2	7	MUMC_4_1.txt	132	32	1	0	0																													5.987	6.016					MUMC_4_2.txt	86	32	2	0	0
4	4.2	2	7	MUMC_5_1.txt	34	33	1	0	0																													9	9					MUMC_5_2.txt	43	33	2	0	0
4	4.2	2	7	MUMC_7_1.txt	110	34	1	0	0																													7.478	7.398					MUMC_7_2.txt	119	34	2	0	0
4	4.2	2	7	MUMC_8_1.txt	115	35	1	0	0																													6.172	6.737					MUMC_8_2.txt	76	35	2	0	0
4	4.2	2	7	Radboudumc_1_1.txt	18	36	1	0	0																													5.735	5.076					Radboudumc_1_2.txt	8	36	2	0	0
4	4.2	2	7	Radboudumc_10_1.txt	133	37	1	1	0	7																												7.184	7.043	7.184				Radboudumc_10_2.txt	3	37	2	1	0
4	4.2	2	7	Radboudumc_11_1.txt	48	38	1	0	1	9																												5.048	9	9				Radboudumc_11_2.txt	9	38	2	0	1
4	4.2	2	7	Radboudumc_13_1.txt	148	39	1	0	0																													5.972	6.012					Radboudumc_13_2.txt	150	39	2	0	0
4	4.2	2	7	Radboudumc_14_1.txt	19	40	1	0	0																													4.957	4.896					Radboudumc_14_2.txt	78	40	2	0	0
4	4.2	2	7	Radboudumc_15_1.txt	103	41	1	0	0																													1.959	1.864					Radboudumc_15_2.txt	111	41	2	0	0
4	4.2	2	7	Radboudumc_16_1.txt	10	42	1	0	0																													7.025	7.121					Radboudumc_16_2.txt	123	42	2	0	0
4	4.2	2	7	Radboudumc_17_1.txt	125	43	1	0	0																													6.015	6.911					Radboudumc_17_2.txt	142	43	2	0	0
4	4.2	2	7	Radboudumc_2_1.txt	101	44	1	0	0																													3.776	4.11					Radboudumc_2_2.txt	63	44	2	0	0
4	4.2	2	7	Radboudumc_3_1.txt	118	45	1	0	0																													3.374	3.808					Radboudumc_3_2.txt	145	45	2	0	0
4	4.2	2	7	Radboudumc_5_1.txt	96	46	1	1	0	0																												0	7.321	0				Radboudumc_5_2.txt	82	46	2	1	0
4	4.2	2	7	Radboudumc_6_1.txt	72	47	1	0	1	2																												3.371	3.337	3.337				Radboudumc_6_2.txt	93	47	2	0	1
4	4.2	2	7	Radboudumc_7_1.txt	124	48	1	1	0	4																												3.004	4.877	3.004				Radboudumc_7_2.txt	49	48	2	1	0
4	4.2	2	7	Radboudumc_8_1.txt	44	49	1	1	0	5																												4.247	5.446	4.247				Radboudumc_8_2.txt	83	49	2	1	0
4	4.2	2	7	Radboudumc_9_1.txt	144	50	1	0	0																													2.21	1.714					Radboudumc_9_2.txt	6	50	2	0	0
4	4.2	2	7	UMCG_1_1.txt	77	51	1	0	0																													5.962	5.97					UMCG_1_2.txt	56	51	2	0	0
4	4.2	2	7	UMCG_10_1.txt	107	52	1	0	0																													4.538	5.453					UMCG_10_2.txt	98	52	2	0	0
4	4.2	2	7	UMCG_2_1.txt	50	53	1	0	0																													5.742	5.857					UMCG_2_2.txt	26	53	2	0	0
4	4.2	2	7	UMCG_3_1.txt	138	54	1	0	0																													4.306	3.775					UMCG_3_2.txt	121	54	2	0	0
4	4.2	2	7	UMCG_4_1.txt	131	55	1	0	0																													7.001	6.951					UMCG_4_2.txt	147	55	2	0	0
4	4.2	2	7	UMCG_5_1.txt	127	56	1	0	0																													4.018	3.72					UMCG_5_2.txt	21	56	2	0	0
4	4.2	2	7	UMCG_6_1.txt	149	57	1	0	0																													5.224	5.891					UMCG_6_2.txt	14	57	2	0	0
4	4.2	2	7	UMCG_7_1.txt	143	58	1	0	0																													6.127	6.753					UMCG_7_2.txt	91	58	2	0	0
4	4.2	2	7	UMCG_8_1.txt	32	59	1	0	0																													4.336	5.511					UMCG_8_2.txt	52	59	2	0	0
4	4.2	2	7	UMCG_9_1.txt	64	60	1	0	0																													5.33	6.276					UMCG_9_2.txt	74	60	2	0	0
4	4.2	2	7	UoS_1_1.txt	70	61	1	0	0																													4.965	5.197					UoS_1_2.txt	42	61	2	0	0
4	4.2	2	7	UoS_10_1.txt	5	62	1	0	0																													3.017	3.176					UoS_10_2.txt	22	62	2	0	0
4	4.2	2	7	UoS_11_1.txt	68	63	1	0	0																													7.171	7.087					UoS_11_2.txt	130	63	2	0	0
4	4.2	2	7	UoS_12_1.txt	40	64	1	0	0																													4.208	4.628					UoS_12_2.txt	38	64	2	0	0
4	4.2	2	7	UoS_13_1.txt	135	65	1	0	0																													4.656	4.143					UoS_13_2.txt	134	65	2	0	0
4	4.2	2	7	UoS_14_1.txt	23	66	1	0	0																													3.746	4.118					UoS_14_2.txt	79	66	2	0	0
4	4.2	2	7	UoS_15_1.txt	16	67	1	0	0																													7.572	8.643					UoS_15_2.txt	7	67	2	0	0
4	4.2	2	7	UoS_2_1.txt	92	68	1	0	0																													5.274	5.898					UoS_2_2.txt	69	68	2	0	0
4	4.2	2	7	UoS_3_1.txt	1	69	1	0	0																													6.126	6.055					UoS_3_2.txt	12	69	2	0	1
4	4.2	2	7	UoS_4_1.txt	139	70	1	0	0																													3.922	4.759					UoS_4_2.txt	84	70	2	0	0
4	4.2	2	7	UoS_5_1.txt	116	71	1	0	1	9																												1.918	9	9				UoS_5_2.txt	2	71	2	1	0
4	4.2	2	7	UoS_6_1.txt	81	72	1	0	0																													3.899	3.899					UoS_6_2.txt	65	72	2	0	0
4	4.2	2	7	UoS_7_1.txt	104	73	1	0	0																													6.932	6.808					UoS_7_2.txt	99	73	2	0	0
4	4.2	2	7	UoS_8_1.txt	90	74	1	0	0																													8.217	8.201					UoS_8_2.txt	120	74	2	0	0
4	4.2	2	7	UoS_9_1.txt	113	75	1	0	0																													3.778	3.881					UoS_9_2.txt	29	75	2	0	0
4	4.3	3	7	IEEM_1_1.txt	140	1	1	1	0	0																												0.848	8.072	0.848				IEEM_1_2.txt	85	1	2	1	0
4	4.3	3	7	IEEM_10_1.txt	117	2	1	1	0	9																												9	3.059	9				IEEM_10_2.txt	137	2	2	1	0
4	4.3	3	7	IEEM_11_1.txt	4	3	1	1	0	0																												0	3.269	0				IEEM_11_2.txt	25	3	2	1	0
4	4.3	3	7	IEEM_12_1.txt	33	4	1	1	0	1																												1.912	2.976	1.912				IEEM_12_2.txt	71	4	2	1	0
4	4.3	3	7	IEEM_13_1.txt	45	5	1	1	0	2																												2.07	5.686	2.07				IEEM_13_2.txt	114	5	2	1	0
4	4.3	3	7	IEEM_14_1.txt	24	6	1	1	0	3																												2.947	5.298	2.947				IEEM_14_2.txt	57	6	2	1	0
4	4.3	3	7	IEEM_15_1.txt	61	7	1	1	0	5																												5.826	3.996	5.826				IEEM_15_2.txt	39	7	2	1	0
4	4.3	3	7	IEEM_2_1.txt	51	8	1	1	0	1																												1.746	4.961	1.746				IEEM_2_2.txt	136	8	2	1	0
4	4.3	3	7	IEEM_3_1.txt	106	9	1	1	0	2																												3.055	7.421	3.055				IEEM_3_2.txt	27	9	2	1	0
4	4.3	3	7	IEEM_4_1.txt	59	10	1	1	0	3																												2.634	2.68	2.634				IEEM_4_2.txt	122	10	2	1	0
4	4.3	3	7	IEEM_5_1.txt	58	11	1	1	0	4																												5.035	3.061	5.035				IEEM_5_2.txt	146	11	2	1	0
4	4.3	3	7	IEEM_6_1.txt	97	12	1	1	0	5																												6.092	4.997	6.092				IEEM_6_2.txt	105	12	2	1	0
4	4.3	3	7	IEEM_7_1.txt	141	13	1	1	0	6																												5.021	5.764	5.021				IEEM_7_2.txt	102	13	2	1	0
4	4.3	3	7	IEEM_8_1.txt	20	14	1	1	0	7																												7	7.092	7				IEEM_8_2.txt	94	14	2	1	0
4	4.3	3	7	IEEM_9_1.txt	89	15	1	1	0	8																												7.98	4.142	7.98				IEEM_9_2.txt	17	15	2	1	0
4	4.3	3	7	LEIC_11_1.txt	28	16	1	0	0																													2.162	2.87					LEIC_11_2.txt	112	16	2	0	0
4	4.3	3	7	LEIC_12_1.txt	15	17	1	0	0																													3.871	4.119					LEIC_12_2.txt	95	17	2	0	0
4	4.3	3	7	LEIC_16_1.txt	11	18	1	0	0																													6.854	6.776					LEIC_16_2.txt	54	18	2	0	0
4	4.3	3	7	LEIC_17_1.txt	37	19	1	0	0																													4.983	4.047					LEIC_17_2.txt	128	19	2	0	0
4	4.3	3	7	LEIC_18_1.txt	62	20	1	0	0																													6.003	6.086					LEIC_18_2.txt	80	20	2	0	0
4	4.3	3	7	LEIC_20_1.txt	30	21	1	0	0																													7.762	7.365					LEIC_20_2.txt	53	21	2	0	0
4	4.3	3	7	LEIC_24_1.txt	108	22	1	0	0																													2.733	2.554					LEIC_24_2.txt	73	22	2	0	0
4	4.3	3	7	LEIC_25_1.txt	31	23	1	0	0																													6.318	6.393					LEIC_25_2.txt	66	23	2	0	0
4	4.3	3	7	LEIC_29_1.txt	126	24	1	0	0																													7.075	7.104					LEIC_29_2.txt	88	24	2	0	0
4	4.3	3	7	LEIC_3_1.txt	60	25	1	0	0																													7.866	7.785					LEIC_3_2.txt	109	25	2	0	0
4	4.3	3	7	LEIC_4_1.txt	100	26	1	0	0																													6.027	6.033					LEIC_4_2.txt	67	26	2	0	0
4	4.3	3	7	LEIC_6_1.txt	47	27	1	0	0																													5.332	4.983					LEIC_6_2.txt	35	27	2	0	0
4	4.3	3	7	LEIC_8_1.txt	87	28	1	0	0																													4.587	4.816					LEIC_8_2.txt	55	28	2	0	0
4	4.3	3	7	LEIC_9_1.txt	129	29	1	0	0																													3.027	3.072					LEIC_9_2.txt	41	29	2	0	0
4	4.3	3	7	MUMC_1_1.txt	75	30	1	0	0																													5.66	7.036					MUMC_1_2.txt	46	30	2	0	0
4	4.3	3	7	MUMC_10_1.txt	13	31	1	0	0																													7.071	6.657					MUMC_10_2.txt	36	31	2	0	0
4	4.3	3	7	MUMC_4_1.txt	132	32	1	0	0																													5.937	6.028					MUMC_4_2.txt	86	32	2	0	0
4	4.3	3	7	MUMC_5_1.txt	34	33	1	0	0																													9	9					MUMC_5_2.txt	43	33	2	0	0
4	4.3	3	7	MUMC_7_1.txt	110	34	1	0	0																													7.011	7.434					MUMC_7_2.txt	119	34	2	0	0
4	4.3	3	7	MUMC_8_1.txt	115	35	1	0	0																													6.001	6.071					MUMC_8_2.txt	76	35	2	0	0
4	4.3	3	7	Radboudumc_1_1.txt	18	36	1	0	0																													5.962	5.29					Radboudumc_1_2.txt	8	36	2	0	0
4	4.3	3	7	Radboudumc_10_1.txt	133	37	1	1	0	7																												7.015	6.869	7.015				Radboudumc_10_2.txt	3	37	2	1	0
4	4.3	3	7	Radboudumc_11_1.txt	48	38	1	0	1	9																												4.914	9	9				Radboudumc_11_2.txt	9	38	2	0	1
4	4.3	3	7	Radboudumc_13_1.txt	148	39	1	0	0																													5.932	6.019					Radboudumc_13_2.txt	150	39	2	0	0
4	4.3	3	7	Radboudumc_14_1.txt	19	40	1	0	0																													5.107	5.859					Radboudumc_14_2.txt	78	40	2	0	0
4	4.3	3	7	Radboudumc_15_1.txt	103	41	1	0	0																													2.951	2.887					Radboudumc_15_2.txt	111	41	2	0	0
4	4.3	3	7	Radboudumc_16_1.txt	10	42	1	0	0																													7.051	7.097					Radboudumc_16_2.txt	123	42	2	0	0
4	4.3	3	7	Radboudumc_17_1.txt	125	43	1	0	0																													5.931	6.964					Radboudumc_17_2.txt	142	43	2	0	0
4	4.3	3	7	Radboudumc_2_1.txt	101	44	1	0	0																													3.891	4.03					Radboudumc_2_2.txt	63	44	2	0	0
4	4.3	3	7	Radboudumc_3_1.txt	118	45	1	0	0																													3.234	3.791					Radboudumc_3_2.txt	145	45	2	0	0
4	4.3	3	7	Radboudumc_5_1.txt	96	46	1	1	0	0																												0.655	7.278	0.655				Radboudumc_5_2.txt	82	46	2	1	0
4	4.3	3	7	Radboudumc_6_1.txt	72	47	1	0	1	2																												3.358	3.416	3.416				Radboudumc_6_2.txt	93	47	2	0	1
4	4.3	3	7	Radboudumc_7_1.txt	124	48	1	1	0	4																												3.45	4.994	3.45				Radboudumc_7_2.txt	49	48	2	1	0
4	4.3	3	7	Radboudumc_8_1.txt	44	49	1	1	0	5																												3.955	7.075	3.955				Radboudumc_8_2.txt	83	49	2	1	0
4	4.3	3	7	Radboudumc_9_1.txt	144	50	1	0	0																													3.677	2.659					Radboudumc_9_2.txt	6	50	2	0	0
4	4.3	3	7	UMCG_1_1.txt	77	51	1	0	0																													6.051	6.435					UMCG_1_2.txt	56	51	2	0	0
4	4.3	3	7	UMCG_10_1.txt	107	52	1	0	0																													5.454	6.147					UMCG_10_2.txt	98	52	2	0	0
4	4.3	3	7	UMCG_2_1.txt	50	53	1	0	0																													5.572	5.768					UMCG_2_2.txt	26	53	2	0	0
4	4.3	3	7	UMCG_3_1.txt	138	54	1	0	0																													4.88	3.905					UMCG_3_2.txt	121	54	2	0	0
4	4.3	3	7	UMCG_4_1.txt	131	55	1	0	0																													6.922	6.865					UMCG_4_2.txt	147	55	2	0	0
4	4.3	3	7	UMCG_5_1.txt	127	56	1	0	0																													4.094	4.06					UMCG_5_2.txt	21	56	2	0	0
4	4.3	3	7	UMCG_6_1.txt	149	57	1	0	0																													5.857	6.126					UMCG_6_2.txt	14	57	2	0	0
4	4.3	3	7	UMCG_7_1.txt	143	58	1	0	0																													5.979	6.741					UMCG_7_2.txt	91	58	2	0	0
4	4.3	3	7	UMCG_8_1.txt	32	59	1	0	0																													4.57	5.066					UMCG_8_2.txt	52	59	2	0	0
4	4.3	3	7	UMCG_9_1.txt	64	60	1	0	0																													4.729	5.817					UMCG_9_2.txt	74	60	2	0	0
4	4.3	3	7	UoS_1_1.txt	70	61	1	0	0																													5.884	6.633					UoS_1_2.txt	42	61	2	0	0
4	4.3	3	7	UoS_10_1.txt	5	62	1	0	0																													3.164	3.762					UoS_10_2.txt	22	62	2	0	0
4	4.3	3	7	UoS_11_1.txt	68	63	1	0	0																													7.2	7.128					UoS_11_2.txt	130	63	2	0	0
4	4.3	3	7	UoS_12_1.txt	40	64	1	0	0																													4.263	4.829					UoS_12_2.txt	38	64	2	0	0
4	4.3	3	7	UoS_13_1.txt	135	65	1	0	0																													4.312	4.165					UoS_13_2.txt	134	65	2	0	0
4	4.3	3	7	UoS_14_1.txt	23	66	1	0	0																													3.689	4.392					UoS_14_2.txt	79	66	2	0	0
4	4.3	3	7	UoS_15_1.txt	16	67	1	0	0																													7.555	8.418					UoS_15_2.txt	7	67	2	0	0
4	4.3	3	7	UoS_2_1.txt	92	68	1	0	0																													6.083	6.086					UoS_2_2.txt	69	68	2	0	0
4	4.3	3	7	UoS_3_1.txt	1	69	1	0	0																													5.969	6.432					UoS_3_2.txt	12	69	2	0	1
4	4.3	3	7	UoS_4_1.txt	139	70	1	0	0																													3.849	4.642					UoS_4_2.txt	84	70	2	0	0
4	4.3	3	7	UoS_5_1.txt	116	71	1	0	1	9																												1.824	9	9				UoS_5_2.txt	2	71	2	1	0
4	4.3	3	7	UoS_6_1.txt	81	72	1	0	0																													3.902	3.943					UoS_6_2.txt	65	72	2	0	0
4	4.3	3	7	UoS_7_1.txt	104	73	1	0	0																													7.004	6.728					UoS_7_2.txt	99	73	2	0	0
4	4.3	3	7	UoS_8_1.txt	90	74	1	0	0																													8.187	8.176					UoS_8_2.txt	120	74	2	0	0
4	4.3	3	7	UoS_9_1.txt	113	75	1	0	0																													6.014	4.633					UoS_9_2.txt	29	75	2	0	0
5	5.2	2	10	IEEM_1_1.txt	140	1	1	1	0	0																															0.257874	0.113007	0.257874	IEEM_1_2.txt	85	1	2	1	0
5	5.2	2	10	IEEM_10_1.txt	117	2	1	1	0	9																															0.369615	0.215111	0.369615	IEEM_10_2.txt	137	2	2	1	0
5	5.2	2	10	IEEM_11_1.txt	4	3	1	1	0	0																															0.427613	0.333173	0.427613	IEEM_11_2.txt	25	3	2	1	0
5	5.2	2	10	IEEM_12_1.txt	33	4	1	1	0	1																															0.363311	0.36935	0.363311	IEEM_12_2.txt	71	4	2	1	0
5	5.2	2	10	IEEM_13_1.txt	45	5	1	1	0	2																															0.397897	0.161607	0.397897	IEEM_13_2.txt	114	5	2	1	0
5	5.2	2	10	IEEM_14_1.txt	24	6	1	1	0	3																															0.367662	0.416154	0.367662	IEEM_14_2.txt	57	6	2	1	0
5	5.2	2	10	IEEM_15_1.txt	61	7	1	1	0	5																															0.340522	0.270059	0.340522	IEEM_15_2.txt	39	7	2	1	0
5	5.2	2	10	IEEM_2_1.txt	51	8	1	1	0	1																															0.33487	0.253313	0.33487	IEEM_2_2.txt	136	8	2	1	0
5	5.2	2	10	IEEM_3_1.txt	106	9	1	1	0	2																															0.378033	0.267976	0.378033	IEEM_3_2.txt	27	9	2	1	0
5	5.2	2	10	IEEM_4_1.txt	59	10	1	1	0	3																															0.342857	0.344711	0.342857	IEEM_4_2.txt	122	10	2	1	0
5	5.2	2	10	IEEM_5_1.txt	58	11	1	1	0	4																															0.361991	0.314202	0.361991	IEEM_5_2.txt	146	11	2	1	0
5	5.2	2	10	IEEM_6_1.txt	97	12	1	1	0	5																															0.417193	0.225009	0.417193	IEEM_6_2.txt	105	12	2	1	0
5	5.2	2	10	IEEM_7_1.txt	141	13	1	1	0	6																															0.409552	0.285952	0.409552	IEEM_7_2.txt	102	13	2	1	0
5	5.2	2	10	IEEM_8_1.txt	20	14	1	1	0	7																															0.417789	0.154458	0.417789	IEEM_8_2.txt	94	14	2	1	0
5	5.2	2	10	IEEM_9_1.txt	89	15	1	1	0	8																															0.425506	0.188737	0.425506	IEEM_9_2.txt	17	15	2	1	0
5	5.2	2	10	LEIC_11_1.txt	28	16	1	0	0																																0.461294	0.461465		LEIC_11_2.txt	112	16	2	0	0
5	5.2	2	10	LEIC_12_1.txt	15	17	1	0	0																																0.681292	0.628005		LEIC_12_2.txt	95	17	2	0	0
5	5.2	2	10	LEIC_16_1.txt	11	18	1	0	0																																0.330989	0.237891		LEIC_16_2.txt	54	18	2	0	0
5	5.2	2	10	LEIC_17_1.txt	37	19	1	0	0																																0.603577	0.599725		LEIC_17_2.txt	128	19	2	0	0
5	5.2	2	10	LEIC_18_1.txt	62	20	1	0	0																																0.434128	0.544771		LEIC_18_2.txt	80	20	2	0	0
5	5.2	2	10	LEIC_20_1.txt	30	21	1	0	0																																0.678087	0.597372		LEIC_20_2.txt	53	21	2	0	0
5	5.2	2	10	LEIC_24_1.txt	108	22	1	0	0																																0.483341	0.562504		LEIC_24_2.txt	73	22	2	0	0
5	5.2	2	10	LEIC_25_1.txt	31	23	1	0	0																																0.351202	0.303554		LEIC_25_2.txt	66	23	2	0	0
5	5.2	2	10	LEIC_29_1.txt	126	24	1	0	0																																0.509198	0.353109		LEIC_29_2.txt	88	24	2	0	0
5	5.2	2	10	LEIC_3_1.txt	60	25	1	0	0																																0.767243	0.764987		LEIC_3_2.txt	109	25	2	0	0
5	5.2	2	10	LEIC_4_1.txt	100	26	1	0	0																																0.556656	0.496713		LEIC_4_2.txt	67	26	2	0	0
5	5.2	2	10	LEIC_6_1.txt	47	27	1	0	0																																0.545751	0.538289		LEIC_6_2.txt	35	27	2	0	0
5	5.2	2	10	LEIC_8_1.txt	87	28	1	0	0																																0.403035	0.41535		LEIC_8_2.txt	55	28	2	0	0
5	5.2	2	10	LEIC_9_1.txt	129	29	1	0	0																																0.668425	0.679979		LEIC_9_2.txt	41	29	2	0	0
5	5.2	2	10	MUMC_1_1.txt	75	30	1	0	0																																0.341464	0.25004		MUMC_1_2.txt	46	30	2	0	0
5	5.2	2	10	MUMC_10_1.txt	13	31	1	0	0																																0.252347	0.320138		MUMC_10_2.txt	36	31	2	0	0
5	5.2	2	10	MUMC_4_1.txt	132	32	1	0	0																																0.278813	0.302663		MUMC_4_2.txt	86	32	2	0	0
5	5.2	2	10	MUMC_5_1.txt	34	33	1	0	0																																0.451897	0.470002		MUMC_5_2.txt	43	33	2	0	0
5	5.2	2	10	MUMC_7_1.txt	110	34	1	0	0																																0.487583	0.535916		MUMC_7_2.txt	119	34	2	0	0
5	5.2	2	10	MUMC_8_1.txt	115	35	1	0	0																																0.50847	0.469349		MUMC_8_2.txt	76	35	2	0	0
5	5.2	2	10	Radboudumc_1_1.txt	18	36	1	0	0																																0.440329	0.383926		Radboudumc_1_2.txt	8	36	2	0	0
5	5.2	2	10	Radboudumc_10_1.txt	133	37	1	1	0	7																															0.186452	0.360718	0.186452	Radboudumc_10_2.txt	3	37	2	1	0
5	5.2	2	10	Radboudumc_11_1.txt	48	38	1	0	1	9																															0.210945	0.422993	0.422993	Radboudumc_11_2.txt	9	38	2	0	1
5	5.2	2	10	Radboudumc_13_1.txt	148	39	1	0	0																																0.479192	0.460951		Radboudumc_13_2.txt	150	39	2	0	0
5	5.2	2	10	Radboudumc_14_1.txt	19	40	1	0	0																																0.493838	0.516393		Radboudumc_14_2.txt	78	40	2	0	0
5	5.2	2	10	Radboudumc_15_1.txt	103	41	1	0	0																																0.372254	0.388567		Radboudumc_15_2.txt	111	41	2	0	0
5	5.2	2	10	Radboudumc_16_1.txt	10	42	1	0	0																																0.591967	0.618712		Radboudumc_16_2.txt	123	42	2	0	0
5	5.2	2	10	Radboudumc_17_1.txt	125	43	1	0	0																																0.533216	0.429079		Radboudumc_17_2.txt	142	43	2	0	0
5	5.2	2	10	Radboudumc_2_1.txt	101	44	1	0	0																																0.251348	0.173849		Radboudumc_2_2.txt	63	44	2	0	0
5	5.2	2	10	Radboudumc_3_1.txt	118	45	1	0	0																																0.439736	0.398407		Radboudumc_3_2.txt	145	45	2	0	0
5	5.2	2	10	Radboudumc_5_1.txt	96	46	1	1	0	0																															0.29915	0.438143	0.29915	Radboudumc_5_2.txt	82	46	2	1	0
5	5.2	2	10	Radboudumc_6_1.txt	72	47	1	0	1	2																															0.556406	0.269765	0.269765	Radboudumc_6_2.txt	93	47	2	0	1
5	5.2	2	10	Radboudumc_7_1.txt	124	48	1	1	0	4																															0.380846	0.241747	0.380846	Radboudumc_7_2.txt	49	48	2	1	0
5	5.2	2	10	Radboudumc_8_1.txt	44	49	1	1	0	5																															0.307364	0.451904	0.307364	Radboudumc_8_2.txt	83	49	2	1	0
5	5.2	2	10	Radboudumc_9_1.txt	144	50	1	0	0																																0.306604	0.314535		Radboudumc_9_2.txt	6	50	2	0	0
5	5.2	2	10	UMCG_1_1.txt	77	51	1	0	0																																0.506683	0.52129		UMCG_1_2.txt	56	51	2	0	0
5	5.2	2	10	UMCG_10_1.txt	107	52	1	0	0																																0.314849	0.348357		UMCG_10_2.txt	98	52	2	0	0
5	5.2	2	10	UMCG_2_1.txt	50	53	1	0	0																																0.713143	0.625199		UMCG_2_2.txt	26	53	2	0	0
5	5.2	2	10	UMCG_3_1.txt	138	54	1	0	0																																0.455977	0.442916		UMCG_3_2.txt	121	54	2	0	0
5	5.2	2	10	UMCG_4_1.txt	131	55	1	0	0																																0.477655	0.487593		UMCG_4_2.txt	147	55	2	0	0
5	5.2	2	10	UMCG_5_1.txt	127	56	1	0	0																																0.509395	0.439744		UMCG_5_2.txt	21	56	2	0	0
5	5.2	2	10	UMCG_6_1.txt	149	57	1	0	0																																0.173156	0.189603		UMCG_6_2.txt	14	57	2	0	0
5	5.2	2	10	UMCG_7_1.txt	143	58	1	0	0																																0.358574	0.420739		UMCG_7_2.txt	91	58	2	0	0
5	5.2	2	10	UMCG_8_1.txt	32	59	1	0	0																																0.404033	0.514927		UMCG_8_2.txt	52	59	2	0	0
5	5.2	2	10	UMCG_9_1.txt	64	60	1	0	0																																0.448708	0.516309		UMCG_9_2.txt	74	60	2	0	0
5	5.2	2	10	UoS_1_1.txt	70	61	1	0	0																																0.45826	0.37869		UoS_1_2.txt	42	61	2	0	0
5	5.2	2	10	UoS_10_1.txt	5	62	1	0	0																																0.395632	0.42222		UoS_10_2.txt	22	62	2	0	0
5	5.2	2	10	UoS_11_1.txt	68	63	1	0	0																																0.365095	0.450272		UoS_11_2.txt	130	63	2	0	0
5	5.2	2	10	UoS_12_1.txt	40	64	1	0	0																																0.52611	0.367872		UoS_12_2.txt	38	64	2	0	0
5	5.2	2	10	UoS_13_1.txt	135	65	1	0	0																																0.365	0.240111		UoS_13_2.txt	134	65	2	0	0
5	5.2	2	10	UoS_14_1.txt	23	66	1	0	0																																0.299241	0.307442		UoS_14_2.txt	79	66	2	0	0
5	5.2	2	10	UoS_15_1.txt	16	67	1	0	0																																0.210397	0.372947		UoS_15_2.txt	7	67	2	0	0
5	5.2	2	10	UoS_2_1.txt	92	68	1	0	0																																0.576295	0.674909		UoS_2_2.txt	69	68	2	0	0
5	5.2	2	10	UoS_3_1.txt	1	69	1	0	0																																0.301421	0.357014		UoS_3_2.txt	12	69	2	0	1
5	5.2	2	10	UoS_4_1.txt	139	70	1	0	0																																0.502384	0.380885		UoS_4_2.txt	84	70	2	0	0
5	5.2	2	10	UoS_5_1.txt	116	71	1	0	1	9																															0.265537	0.410345	0.410345	UoS_5_2.txt	2	71	2	1	0
5	5.2	2	10	UoS_6_1.txt	81	72	1	0	0																																0.529227	0.554621		UoS_6_2.txt	65	72	2	0	0
5	5.2	2	10	UoS_7_1.txt	104	73	1	0	0																																0.325949	0.248843		UoS_7_2.txt	99	73	2	0	0
5	5.2	2	10	UoS_8_1.txt	90	74	1	0	0																																0.31291	0.31624		UoS_8_2.txt	120	74	2	0	0
5	5.2	2	10	UoS_9_1.txt	113	75	1	0	0																																0.134489	0.248937		UoS_9_2.txt	29	75	2	0	0
5	5.1	1	1	IEEM_1_1.txt	140	1	1	1	0	0	0.160798	0.970549	0.99993	0.166231	0.277	0.274415	-0.419571	-0.0559517	-0.000759762	0.16044	0.320059	0.571977	0.663159	0.74527	1.14984	0.475744	-0.606343	0.183722	0.160798	0.970549	0.99993	0.166231	0.277	0.274415	-0.419571	-0.0559517	-0.000759762							IEEM_1_2.txt	85	1	2	1	0
5	5.1	1	1	IEEM_10_1.txt	117	2	1	1	0	9	0.41975	0.890542	0.997188	0.0675158	0.115285	0.281147	1.9703	1.45817	0.752471	0.355328	0.337596	0.263469	0.527552	0.513316	0.658549	0.202751	0.165604	0.191436	0.41975	0.890542	0.997188	0.0675158	0.115285	0.281147	1.9703	1.45817	0.752471							IEEM_10_2.txt	137	2	2	1	0
5	5.1	1	1	IEEM_11_1.txt	4	3	1	1	0	0	0.479306	0.907039	0.999965	0.37079	0.269443	0.278675	0.0420372	0.0166984	-0.000138175	0.545778	0.73509	0.712604	0.630264	0.616269	0.724519	0.452557	0.730681	-0.023003	0.479306	0.907039	0.999965	0.37079	0.269443	0.278675	0.0420372	0.0166984	-0.000138175							IEEM_11_2.txt	25	3	2	1	0
5	5.1	1	1	IEEM_12_1.txt	33	4	1	1	0	1	0.482364	0.828713	0.999943	0.374953	0.263158	0.271573	0.237859	0.0533487	0.0138544	0.312369	0.478481	0.70957	0.54437	0.570519	0.605354	-0.32352	0.449661	-0.0687721	0.482364	0.828713	0.999943	0.374953	0.263158	0.271573	0.237859	0.0533487	0.0138544							IEEM_12_2.txt	71	4	2	1	0
5	5.1	1	1	IEEM_13_1.txt	45	5	1	1	0	2	0.440506	0.94292	0.999409	0.202027	0.254286	0.221427	0.167862	0.0603925	0.0287717	0.354863	0.413019	0.551635	0.229525	0.514837	0.613565	0.802733	0.685881	0.164965	0.440506	0.94292	0.999409	0.202027	0.254286	0.221427	0.167862	0.0603925	0.0287717							IEEM_13_2.txt	114	5	2	1	0
5	5.1	1	1	IEEM_14_1.txt	24	6	1	1	0	3	0.310008	0.909337	0.999495	0.169287	0.205783	0.211244	0.260077	0.146233	0.0446585	0.456826	0.744566	0.602477	0.419549	0.842731	0.607708	1.07846	0.249682	-0.122227	0.310008	0.909337	0.999495	0.169287	0.205783	0.211244	0.260077	0.146233	0.0446585							IEEM_14_2.txt	57	6	2	1	0
5	5.1	1	1	IEEM_15_1.txt	61	7	1	1	0	5	0.371237	0.968214	0.998984	0.317035	0.45301	0.408836	1.0482	0.343679	0.0641612	0.331571	0.598664	0.540832	0.82587	1.31381	1.4172	0.472234	0.666593	0.168459	0.371237	0.968214	0.998984	0.317035	0.45301	0.408836	1.0482	0.343679	0.0641612							IEEM_15_2.txt	39	7	2	1	0
5	5.1	1	1	IEEM_2_1.txt	51	8	1	1	0	1	0.360954	0.890587	0.999809	0.607499	0.420714	0.384461	0.181363	0.0121667	0.0120582	0.378731	0.740068	0.380462	0.896406	1.22323	0.705444	0.878571	0.526391	0.154335	0.360954	0.890587	0.999809	0.607499	0.420714	0.384461	0.181363	0.0121667	0.0120582							IEEM_2_2.txt	136	8	2	1	0
5	5.1	1	1	IEEM_3_1.txt	106	9	1	1	0	2	0.296104	0.933247	0.999925	0.164159	0.217821	0.21082	0.877563	0.12372	0.0275166	0.148756	0.458019	0.334239	0.370493	0.790726	0.504885	1.49705	0.532393	-0.0229024	0.296104	0.933247	0.999925	0.164159	0.217821	0.21082	0.877563	0.12372	0.0275166							IEEM_3_2.txt	27	9	2	1	0
5	5.1	1	1	IEEM_4_1.txt	59	10	1	1	0	3	0.435896	0.886744	0.999262	0.296948	0.331123	0.31587	0.185318	0.0285679	0.0407715	0.490418	0.552471	0.731053	0.621442	0.596091	0.791916	-0.260971	0.286319	-0.168048	0.435896	0.886744	0.999262	0.296948	0.331123	0.31587	0.185318	0.0285679	0.0407715							IEEM_4_2.txt	122	10	2	1	0
5	5.1	1	1	IEEM_5_1.txt	58	11	1	1	0	4	0.417085	0.93884	0.998895	0.329496	0.257978	0.258177	0.704092	0.302893	0.0530048	0.449579	0.721763	0.457973	0.536852	0.509311	0.471468	0.912042	0.766847	0.303283	0.417085	0.93884	0.998895	0.329496	0.257978	0.258177	0.704092	0.302893	0.0530048							IEEM_5_2.txt	146	11	2	1	0
5	5.1	1	1	IEEM_6_1.txt	97	12	1	1	0	5	0.366368	0.978178	0.999377	0.225867	0.422424	0.362122	1.44246	0.351225	0.0624693	0.409666	0.576938	0.524746	1.07442	1.20059	0.960091	0.867917	0.580585	0.457612	0.366368	0.978178	0.999377	0.225867	0.422424	0.362122	1.44246	0.351225	0.0624693							IEEM_6_2.txt	105	12	2	1	0
5	5.1	1	1	IEEM_7_1.txt	141	13	1	1	0	6	0.482383	0.978769	0.999388	0.224458	0.324942	0.308518	0.450078	0.528647	0.09915	0.317166	0.453855	0.557338	0.785948	0.88814	1.0503	0.937738	0.631533	0.176116	0.482383	0.978769	0.999388	0.224458	0.324942	0.308518	0.450078	0.528647	0.09915							IEEM_7_2.txt	102	13	2	1	0
5	5.1	1	1	IEEM_8_1.txt	20	14	1	1	0	7	0.300067	0.927246	0.998062	0.148879	0.226681	0.259095	0.777189	0.959429	0.198174	0.261534	0.537009	0.316074	0.495878	0.701721	0.553469	0.306224	0.811134	0.120252	0.300067	0.927246	0.998062	0.148879	0.226681	0.259095	0.777189	0.959429	0.198174							IEEM_8_2.txt	94	14	2	1	0
5	5.1	1	1	IEEM_9_1.txt	89	15	1	1	0	8	0.229339	0.889548	0.998654	0.1212	0.19789	0.338707	0.967794	1.40718	0.429549	0.455136	0.588956	0.772454	1.15749	0.932588	0.725015	1.1229	0.471691	-0.13663	0.229339	0.889548	0.998654	0.1212	0.19789	0.338707	0.967794	1.40718	0.429549							IEEM_9_2.txt	17	15	2	1	0
5	5.1	1	1	LEIC_11_1.txt	28	16	1	0	0		0.391408	0.64052	0.667618	1.09563	1.17057	1.01669	0.607603	0.621948	0.00706176	0.401822	0.677411	0.657697	0.931253	0.934203	0.97977	0.497539	0.56139	0.0828856																LEIC_11_2.txt	112	16	2	0	0
5	5.1	1	1	LEIC_12_1.txt	15	17	1	0	0		0.562802	0.911129	0.947994	0.466301	0.948439	1.35751	0.963877	0.415722	0.0759862	0.601457	0.942616	0.940626	0.34628	0.602676	0.837185	1.35975	0.57615	0.0965541																LEIC_12_2.txt	95	17	2	0	0
5	5.1	1	1	LEIC_16_1.txt	11	18	1	0	0		0.445975	0.746792	0.57934	0.476833	0.999179	0.877617	0.968687	0.889446	0.223581	0.255154	0.717792	0.646519	0.36444	1.04023	1.05142	1.3657	0.680846	-0.0559831																LEIC_16_2.txt	54	18	2	0	0
5	5.1	1	1	LEIC_17_1.txt	37	19	1	0	0		0.479456	0.874768	0.812049	0.687073	1.33898	1.36167	0.683941	0.734814	-0.0421393	0.492867	0.900189	0.784636	0.675327	1.309	1.29915	0.307419	0.666619	-0.197951																LEIC_17_2.txt	128	19	2	0	0
5	5.1	1	1	LEIC_18_1.txt	62	20	1	0	0		0.524393	0.777844	0.759899	2.3789	2.98446	2.97214	1.34069	0.975185	0.575196	0.324985	0.772202	0.769442	2.34251	4.0054	2.97914	1.31221	0.949823	0.690609																LEIC_18_2.txt	80	20	2	0	0
5	5.1	1	1	LEIC_20_1.txt	30	21	1	0	0		0.51109	0.936233	0.801053	0.323518	0.729831	1.0026	0.785828	0.805198	0.423112	0.382963	0.906871	0.696763	0.302656	0.618448	0.719237	0.748923	0.684947	0.595672																LEIC_20_2.txt	53	21	2	0	0
5	5.1	1	1	LEIC_24_1.txt	108	22	1	0	0		0.731155	0.853198	0.684869	1.10314	0.666039	0.87946	0.761792	0.469894	0.176998	0.793215	0.942372	0.76957	1.09625	0.708909	0.789196	0.616015	0.424074	-0.123012																LEIC_24_2.txt	73	22	2	0	0
5	5.1	1	1	LEIC_25_1.txt	31	23	1	0	0		0.669934	0.691112	0.684638	0.562869	0.603334	0.793486	1.26544	0.409284	-0.328478	0.623848	0.718724	0.59857	0.563908	0.603541	0.660029	1.22408	0.405935	-0.0358176																LEIC_25_2.txt	66	23	2	0	0
5	5.1	1	1	LEIC_29_1.txt	126	24	1	0	0		0.551149	0.890041	0.642091	0.502486	0.774085	0.73861	1.32492	1.00256	0.338625	0.489407	0.906565	0.659896	0.393694	0.615334	0.681621	1.10507	0.944625	0.392168																LEIC_29_2.txt	88	24	2	0	0
5	5.1	1	1	LEIC_3_1.txt	60	25	1	0	0		0.426452	0.88137	0.82071	0.431138	1.37777	1.69921	1.25458	1.23301	0.225117	0.437645	0.915413	0.800744	0.516206	1.67884	1.79107	1.02662	1.21185	0.145538																LEIC_3_2.txt	109	25	2	0	0
5	5.1	1	1	LEIC_4_1.txt	100	26	1	0	0		0.450064	0.890417	0.881393	0.533688	1.24528	1.51538	0.391089	0.652015	0.0377459	0.460805	0.834034	0.824401	0.554615	1.33736	1.60373	0.323475	0.716779	0.0810329																LEIC_4_2.txt	67	26	2	0	0
5	5.1	1	1	LEIC_6_1.txt	47	27	1	0	0		0.496659	0.909104	0.835304	0.716769	0.506447	0.694534	0.258667	0.600935	0.00303343	0.51128	0.870185	0.723793	0.814525	0.528516	0.617766	0.207159	0.613445	-0.00381422																LEIC_6_2.txt	35	27	2	0	0
5	5.1	1	1	LEIC_8_1.txt	87	28	1	0	0		0.43956	0.843118	0.53837	0.733189	1.18634	1.49861	1.17015	0.660781	0.153386	0.471216	0.880693	0.645792	0.745779	1.23456	1.52444	1.00471	0.644067	0.153862																LEIC_8_2.txt	55	28	2	0	0
5	5.1	1	1	LEIC_9_1.txt	129	29	1	0	0		0.68265	0.954101	0.667805	1.24382	1.35525	1.49641	0.595254	0.341089	-0.0675915	0.664085	0.952894	0.847093	1.15742	1.40643	1.72669	0.624023	0.377249	-0.020717																LEIC_9_2.txt	41	29	2	0	0
5	5.1	1	1	MUMC_1_1.txt	75	30	1	0	0		0.427938	0.708383	0.772081	0.679025	1.14991	1.27703	0.529006	0.744269	0.0797158	0.171236	0.582623	0.74971	0.585148	1.21073	1.43277	0.345686	0.829299	0.0837126																MUMC_1_2.txt	46	30	2	0	0
5	5.1	1	1	MUMC_10_1.txt	13	31	1	0	0		0.385884	0.761162	0.462502	0.216105	0.408887	0.938541	1.40203	0.789193	0.633282	0.554027	0.866103	0.601073	0.342971	0.65899	0.93931	1.08	0.822118	0.206979																MUMC_10_2.txt	36	31	2	0	0
5	5.1	1	1	MUMC_4_1.txt	132	32	1	0	0		0.556479	0.716762	0.415833	0.941887	1.2296	0.975361	0.91246	0.788861	0.130516	0.479797	0.685298	0.480873	0.856726	1.23329	1.02605	0.812994	0.800303	0.191209																MUMC_4_2.txt	86	32	2	0	0
5	5.1	1	1	MUMC_5_1.txt	34	33	1	0	0		0.789325	0.544162	0.314699	0.471446	0.338339	0.53042	1.33746	1.39656	0.299279	0.794126	0.525332	0.26801	0.476505	0.352479	0.466045	1.27742	1.15122	0.0539177																MUMC_5_2.txt	43	33	2	0	0
5	5.1	1	1	MUMC_7_1.txt	110	34	1	0	0		0.315309	0.745008	0.750951	0.345904	0.725309	1.30659	1.17557	0.994635	-0.000340479	0.225559	0.706272	0.716373	0.344509	0.921003	1.2474	1.12268	0.946381	-0.00090702																MUMC_7_2.txt	119	34	2	0	0
5	5.1	1	1	MUMC_8_1.txt	115	35	1	0	0		0.339975	0.856037	0.802717	0.480172	0.748767	0.891887	1.57541	0.697115	0.176551	0.387457	0.859061	0.660248	0.584537	0.657176	0.815021	1.53347	0.821968	0.0967386																MUMC_8_2.txt	76	35	2	0	0
5	5.1	1	1	Radboudumc_1_1.txt	18	36	1	0	0		0.574616	0.705542	0.742396	0.629716	0.922047	0.979794	0.42323	0.671517	-0.0885294	0.652161	0.715406	0.728012	0.671571	0.903487	0.959724	0.462137	0.634388	-0.0689881																Radboudumc_1_2.txt	8	36	2	0	0
5	5.1	1	1	Radboudumc_10_1.txt	133	37	1	1	0	7	0.336866	0.363679	0.622266	0.240538	0.182547	0.196202	1.14557	1.51278	0.287555	0.482416	0.696525	0.599782	0.61961	0.882063	0.884794	1.60838	0.845076	0.0873816	0.336866	0.363679	0.622266	0.240538	0.182547	0.196202	1.14557	1.51278	0.287555							Radboudumc_10_2.txt	3	37	2	1	0
5	5.1	1	1	Radboudumc_11_1.txt	48	38	1	0	1	9	0.451362	0.5903	0.586713	0.556151	0.618911	0.682564	0.599617	0.557807	0.0289939	0.211328	0.951675	0.997259	0.0668095	0.138039	0.318297	1.57179	1.38821	0.765149	0.211328	0.951675	0.997259	0.0668095	0.138039	0.318297	1.57179	1.38821	0.765149							Radboudumc_11_2.txt	9	38	2	0	1
5	5.1	1	1	Radboudumc_13_1.txt	148	39	1	0	0		0.750959	0.682788	0.908473	1.01792	0.811538	1.0582	1.07113	0.472002	0.0980907	0.755706	0.692576	0.860977	1.1743	0.889223	1.10636	1.13439	0.615558	0.139205																Radboudumc_13_2.txt	150	39	2	0	0
5	5.1	1	1	Radboudumc_14_1.txt	19	40	1	0	0		0.73762	0.464686	0.801991	0.559602	0.320818	0.632804	1.07133	0.993729	0.45839	0.726004	0.453555	0.801433	0.550409	0.338784	0.764159	0.933356	0.766382	0.397892																Radboudumc_14_2.txt	78	40	2	0	0
5	5.1	1	1	Radboudumc_15_1.txt	103	41	1	0	0		0.656293	0.300414	0.499221	0.516566	0.322145	0.376068	0.584404	0.641672	0.220543	0.636676	0.285312	0.46184	0.497562	0.253698	0.34622	0.530762	0.732408	0.0138047																Radboudumc_15_2.txt	111	41	2	0	0
5	5.1	1	1	Radboudumc_16_1.txt	10	42	1	0	0		0.430072	0.806453	0.702934	0.431896	0.688557	0.812418	1.50635	0.564637	0.12812	0.410682	0.864223	0.695297	0.432036	0.642984	0.730548	1.37022	0.633827	0.181211																Radboudumc_16_2.txt	123	42	2	0	0
5	5.1	1	1	Radboudumc_17_1.txt	125	43	1	0	0		0.462331	0.74814	0.79926	0.338601	0.907787	1.14014	0.908147	0.596279	0.086257	0.50869	0.672795	0.69218	0.269244	0.661084	0.730643	1.06046	0.671	0.146859																Radboudumc_17_2.txt	142	43	2	0	0
5	5.1	1	1	Radboudumc_2_1.txt	101	44	1	0	0		0.564411	0.601584	0.592142	0.64376	0.490812	0.808664	0.307254	0.532908	0.037256	0.505884	0.612908	0.65441	0.612635	0.590575	0.791655	0.355315	0.464313	0.118959																Radboudumc_2_2.txt	63	44	2	0	0
5	5.1	1	1	Radboudumc_3_1.txt	118	45	1	0	0		0.715932	0.946125	0.731686	0.630524	0.558195	0.618797	0.567452	0.553028	-0.1155	0.672697	0.953924	0.704228	0.569902	0.56211	0.580093	0.56657	0.574843	-0.0137439																Radboudumc_3_2.txt	145	45	2	0	0
5	5.1	1	1	Radboudumc_5_1.txt	96	46	1	1	0	0	0.214578	0.924128	0.999885	0.191859	0.28462	0.28304	-1.4152	-0.053971	0.00118628	0.459477	0.596784	0.798105	0.371212	0.459911	0.869633	0.607222	0.967709	0.0457469	0.214578	0.924128	0.999885	0.191859	0.28462	0.28304	-1.4152	-0.053971	0.00118628							Radboudumc_5_2.txt	82	46	2	1	0
5	5.1	1	1	Radboudumc_6_1.txt	72	47	1	0	1	2	0.705955	0.857049	0.879975	0.780138	0.999381	1.09684	0.382868	0.625796	0.296129	0.310506	0.824217	0.999288	0.275122	0.288544	0.331475	0.196622	0.102346	0.0249172	0.310506	0.824217	0.999288	0.275122	0.288544	0.331475	0.196622	0.102346	0.0249172							Radboudumc_6_2.txt	93	47	2	0	1
5	5.1	1	1	Radboudumc_7_1.txt	124	48	1	1	0	4	0.686743	0.927343	0.996004	0.205151	0.207882	0.209162	0.430431	0.21742	0.0470833	0.730983	0.538744	0.592749	0.321426	0.32035	0.587516	1.01353	0.626527	-0.58184	0.686743	0.927343	0.996004	0.205151	0.207882	0.209162	0.430431	0.21742	0.0470833							Radboudumc_7_2.txt	49	48	2	1	0
5	5.1	1	1	Radboudumc_8_1.txt	44	49	1	1	0	5	0.299083	0.955466	0.998495	0.116933	0.226029	0.215443	-0.389892	0.341468	0.0643306	0.420958	0.62327	0.363798	0.441408	0.570422	0.653992	0.704521	0.662808	0.314666	0.299083	0.955466	0.998495	0.116933	0.226029	0.215443	-0.389892	0.341468	0.0643306							Radboudumc_8_2.txt	83	49	2	1	0
5	5.1	1	1	Radboudumc_9_1.txt	144	50	1	0	0		0.552395	0.558726	0.511445	0.478053	0.341078	0.328127	0.405351	1.2073	-0.0857874	0.539207	0.554376	0.444574	0.405305	0.309531	0.319921	0.302277	1.79689	-0.297351																Radboudumc_9_2.txt	6	50	2	0	0
5	5.1	1	1	UMCG_1_1.txt	77	51	1	0	0		0.492273	0.661176	0.754247	0.402173	0.805848	0.454631	0.0372177	0.66674	0.150223	0.401631	0.736074	0.735038	0.547518	1.39913	0.686362	0.312147	0.807914	0.171245																UMCG_1_2.txt	56	51	2	0	0
5	5.1	1	1	UMCG_10_1.txt	107	52	1	0	0		0.19801	0.655988	0.571154	0.338277	0.564033	0.874733	0.897267	0.748169	-0.0781213	0.318908	0.716985	0.569466	0.245656	0.407431	0.806708	0.819622	0.607877	0.0143217																UMCG_10_2.txt	98	52	2	0	0
5	5.1	1	1	UMCG_2_1.txt	50	53	1	0	0		0.714381	0.879932	0.724794	0.60171	1.2105	0.579907	0.926487	0.404075	-0.406037	0.561771	0.830975	0.651035	0.478168	1.10591	0.662345	0.976993	0.445609	-0.220811																UMCG_2_2.txt	26	53	2	0	0
5	5.1	1	1	UMCG_3_1.txt	138	54	1	0	0		0.583735	0.830743	0.650959	0.497663	1.02208	0.802935	0.697519	0.416161	-0.178963	0.762227	0.846033	0.672716	0.539894	0.760024	0.632772	0.510361	0.399029	-0.0377419																UMCG_3_2.txt	121	54	2	0	0
5	5.1	1	1	UMCG_4_1.txt	131	55	1	0	0		0.812725	0.81493	0.755021	0.404246	0.45427	0.810732	1.38971	0.905794	0.316062	0.772572	0.858723	0.777357	0.402495	0.514803	0.738088	1.33543	0.95065	0.259218																UMCG_4_2.txt	147	55	2	0	0
5	5.1	1	1	UMCG_5_1.txt	127	56	1	0	0		0.489458	0.830155	0.560259	0.364132	0.837959	0.588287	1.12558	0.367767	0.698594	0.435098	0.832964	0.500941	0.393998	0.723887	0.555229	-0.191618	0.448266	0.79925																UMCG_5_2.txt	21	56	2	0	0
5	5.1	1	1	UMCG_6_1.txt	149	57	1	0	0		0.417588	0.625325	0.396782	0.26509	0.509006	0.409763	1.18932	0.892526	0.945345	0.533575	0.468642	0.25905	0.259159	0.274957	0.351369	1.39616	0.255844	1.06611																UMCG_6_2.txt	14	57	2	0	0
5	5.1	1	1	UMCG_7_1.txt	143	58	1	0	0		0.302887	0.763253	0.530074	0.259246	0.750104	0.844025	0.557749	0.733202	0.127526	0.488221	0.741739	0.495948	0.382221	0.725965	0.766364	0.525306	0.7274	0.511429																UMCG_7_2.txt	91	58	2	0	0
5	5.1	1	1	UMCG_8_1.txt	32	59	1	0	0		0.285815	0.696121	0.708827	0.348077	0.718368	1.16966	0.37757	0.808107	0.211111	0.496546	0.725221	0.713383	0.575916	0.961438	1.48217	0.423931	0.974474	0.143211																UMCG_8_2.txt	52	59	2	0	0
5	5.1	1	1	UMCG_9_1.txt	64	60	1	0	0		0.395586	0.753033	0.699771	0.467501	0.944087	1.40923	0.262941	0.581451	0.51406	0.486922	0.653015	0.74138	0.397999	0.748454	1.29364	0.407473	0.53455	0.435659																UMCG_9_2.txt	74	60	2	0	0
5	5.1	1	1	UoS_1_1.txt	70	61	1	0	0		0.488568	0.620707	0.724678	1.20694	0.871516	1.28222	1.37269	0.801459	-0.157263	0.278766	0.655037	0.698531	0.851022	0.859952	1.03808	1.46811	0.788316	-0.0866273																UoS_1_2.txt	42	61	2	0	0
5	5.1	1	1	UoS_10_1.txt	5	62	1	0	0		0.548205	0.960676	0.629546	0.515983	0.700434	0.818901	0.573104	0.297428	0.384731	0.622439	0.921705	0.454428	0.441344	0.644418	0.833817	0.917975	0.3338	0.301548																UoS_10_2.txt	22	62	2	0	0
5	5.1	1	1	UoS_11_1.txt	68	63	1	0	0		0.381614	0.791186	0.67743	0.885867	1.68573	1.58538	1.55714	0.965788	0.1527	0.45298	0.844815	0.760772	0.901412	1.7298	1.42116	1.25394	0.841118	0.0162442																UoS_11_2.txt	130	63	2	0	0
5	5.1	1	1	UoS_12_1.txt	40	64	1	0	0		0.663667	0.895004	0.582429	1.18754	1.34089	1.38529	0.973578	0.638493	0.321475	0.43913	0.835858	0.545913	1.07088	1.30863	1.41933	1.13053	0.583796	0.120085																UoS_12_2.txt	38	64	2	0	0
5	5.1	1	1	UoS_13_1.txt	135	65	1	0	0		0.298467	0.836777	0.570895	0.350471	0.757443	1.14489	0.479326	0.438589	0.293765	0.345605	0.752209	0.504244	0.679248	0.795349	1.12585	-0.00248262	0.396159	0.192121																UoS_13_2.txt	134	65	2	0	0
5	5.1	1	1	UoS_14_1.txt	23	66	1	0	0		0.28579	0.614147	0.599791	0.549841	1.03469	1.16001	0.652657	0.143973	-0.130051	0.232377	0.691892	0.605104	0.460377	1.19092	1.25936	1.49748	0.373607	0.0377835																UoS_14_2.txt	79	66	2	0	0
5	5.1	1	1	UoS_15_1.txt	16	67	1	0	0		0.215585	0.276362	0.67244	0.310593	0.359808	0.838977	1.24054	0.904803	0.43465	0.347635	0.861276	0.995151	0.133883	0.132958	0.320071	0.540384	1.3615	0.765697																UoS_15_2.txt	7	67	2	0	0
5	5.1	1	1	UoS_2_1.txt	92	68	1	0	0		0.314151	0.804453	0.874257	0.689421	1.54344	1.47897	1.01591	0.894244	-0.0236692	0.276698	0.8996	0.877401	0.699904	2.02575	1.59952	1.18922	0.86123	-0.0103456																UoS_2_2.txt	69	68	2	0	0
5	5.1	1	1	UoS_3_1.txt	1	69	1	0	0		0.456876	0.90252	0.791303	0.566263	0.925509	1.20405	0.223971	0.589486	0.0556388	0.226207	0.884117	0.998029	0.178177	0.297443	0.343997	0.777605	1.00994	0.199434																UoS_3_2.txt	12	69	2	0	1
5	5.1	1	1	UoS_4_1.txt	139	70	1	0	0		0.730914	0.686021	0.663107	0.834003	1.17024	1.32642	0.507581	0.691891	0.216924	0.705572	0.588747	0.400934	0.827092	1.03088	1.21018	0.552858	0.236237	0.210249																UoS_4_2.txt	84	70	2	0	0
5	5.1	1	1	UoS_5_1.txt	116	71	1	0	1	9	0.340954	0.749118	0.809974	0.681577	0.569513	0.818353	0.0155919	0.921646	-0.0107131	0.211976	0.9236	0.99582	0.0697416	0.109234	0.28003	0.819613	1.43714	0.773818	0.211976	0.9236	0.99582	0.0697416	0.109234	0.28003	0.819613	1.43714	0.773818							UoS_5_2.txt	2	71	2	1	0
5	5.1	1	1	UoS_6_1.txt	81	72	1	0	0		0.550809	0.811884	0.428656	0.502734	0.608792	0.80185	0.603689	0.834907	0.157771	0.606595	0.850509	0.612511	0.60221	0.742603	0.99039	0.450977	0.771947	0.274088																UoS_6_2.txt	65	72	2	0	0
5	5.1	1	1	UoS_7_1.txt	104	73	1	0	0		0.434466	0.790565	0.624165	0.35331	0.634928	0.682452	2.17866	0.631687	-0.0857474	0.399469	0.83001	0.614287	0.394935	0.652292	0.636094	2.01131	0.561405	0.0341069																UoS_7_2.txt	99	73	2	0	0
5	5.1	1	1	UoS_8_1.txt	90	74	1	0	0		0.201685	0.793483	0.840607	0.334113	1.19118	1.9511	-0.360112	1.0724	0.51544	0.305142	0.712992	0.770231	0.395856	1.14907	2.07362	-1.00494	1.43987	0.368952																UoS_8_2.txt	120	74	2	0	0
5	5.1	1	1	UoS_9_1.txt	113	75	1	0	0		0.342804	0.758005	0.710488	1.43696	1.27041	1.35964	1.69388	0.664058	-0.0333487	0.343858	0.829624	0.80578	1.8279	1.66159	1.91053	1.44882	0.710025	-0.0174755																UoS_9_2.txt	29	75	2	0	0
6	6.1	1	1	IEEM_1_1.txt	140	1	1	1	0	0	0.33	0.94	0.99	0.22	0.27	0.27	0.47	0.07	0	0.28	0.27	0.58	0.33	0.13	0.99	1.95	1.6	0.41	0.33	0.94	0.99	0.22	0.27	0.27	0.47	0.07	0							IEEM_1_2.txt	85	1	2	1	0
6	6.1	1	1	IEEM_10_1.txt	117	2	1	1	0	9	0.5	0.78	0.99	0.09	0.02	0.19	1.07	1.4	0.77	0.39	0.31	0.25	0.37	0.38	0.27	0.63	0.6	1.07	0.5	0.78	0.99	0.09	0.02	0.19	1.07	1.4	0.77							IEEM_10_2.txt	137	2	2	1	0
6	6.1	1	1	IEEM_11_1.txt	4	3	1	1	0	0	0.52	0.88	0.99	0.35	0.26	0.27	0.42	0.44	0	0.52	0.52	0.73	0.52	0.44	0.69	0.41	0.7	0.23	0.52	0.88	0.99	0.35	0.26	0.27	0.42	0.44	0							IEEM_11_2.txt	25	3	2	1	0
6	6.1	1	1	IEEM_12_1.txt	33	4	1	1	0	1	0.58	0.81	0.99	0.4	0.26	0.27	0.31	0.16	0.01	0.33	0.5	0.7	0.47	0.46	0.57	0.62	0.48	0.24	0.58	0.81	0.99	0.4	0.26	0.27	0.31	0.16	0.01							IEEM_12_2.txt	71	4	2	1	0
6	6.1	1	1	IEEM_13_1.txt	45	5	1	1	0	2	0.48	0.92	0.99	0.2	0.25	0.22	0.31	0.08	0.02	0.39	0.41	0.52	0.12	0.19	0.45	1.04	1.19	0.53	0.48	0.92	0.99	0.2	0.25	0.22	0.31	0.08	0.02							IEEM_13_2.txt	114	5	2	1	0
6	6.1	1	1	IEEM_14_1.txt	24	6	1	1	0	3	0.38	0.89	0.99	0.19	0.2	0.21	0.21	0.15	0.04	0.43	0.74	0.61	0.24	0.77	0.58	0.91	0.3	0.23	0.38	0.89	0.99	0.19	0.2	0.21	0.21	0.15	0.04							IEEM_14_2.txt	57	6	2	1	0
6	6.1	1	1	IEEM_15_1.txt	61	7	1	1	0	5	0.55	0.94	0.99	0.3	0.41	0.4	0.81	0.37	0.06	0.36	0.58	0.53	0.57	0.97	1.22	0.59	0.66	0.47	0.55	0.94	0.99	0.3	0.41	0.4	0.81	0.37	0.06							IEEM_15_2.txt	39	7	2	1	0
6	6.1	1	1	IEEM_2_1.txt	51	8	1	1	0	1	0.45	0.86	0.99	0.64	0.42	0.38	0.27	0.006	0.01	0.42	0.73	0.38	0.45	1.02	0.6	0.91	0.56	0.5	0.45	0.86	0.99	0.64	0.42	0.38	0.27	0.006	0.01							IEEM_2_2.txt	136	8	2	1	0
6	6.1	1	1	IEEM_3_1.txt	106	9	1	1	0	2	0.48	0.89	0.99	0.22	0.21	0.21	0.4	0.12	0.02	0.25	0.42	0.33	0.06	0.45	0.4	1.23	0.76	0.54	0.48	0.89	0.99	0.22	0.21	0.21	0.4	0.12	0.02							IEEM_3_2.txt	27	9	2	1	0
6	6.1	1	1	IEEM_4_1.txt	59	10	1	1	0	3	0.5	0.88	0.99	0.29	0.32	0.31	0.51	0.19	0.04	0.49	0.55	0.73	0.52	0.54	0.73	0.46	0.43	0.26	0.5	0.88	0.99	0.29	0.32	0.31	0.51	0.19	0.04							IEEM_4_2.txt	122	10	2	1	0
6	6.1	1	1	IEEM_5_1.txt	58	11	1	1	0	4	0.48	0.93	0.99	0.25	0.23	0.25	0.68	0.34	0.05	0.45	0.74	0.43	0.32	0.37	0.35	0.67	0.75	0.61	0.48	0.93	0.99	0.25	0.23	0.25	0.68	0.34	0.05							IEEM_5_2.txt	146	11	2	1	0
6	6.1	1	1	IEEM_6_1.txt	97	12	1	1	0	5	0.46	0.96	0.99	0.2	0.39	0.36	0.88	0.35	0.06	0.46	0.57	0.53	0.5	0.98	0.69	0.91	0.55	0.67	0.46	0.96	0.99	0.2	0.39	0.36	0.88	0.35	0.06							IEEM_6_2.txt	105	12	2	1	0
6	6.1	1	1	IEEM_7_1.txt	141	13	1	1	0	6	0.56	0.96	0.99	0.22	0.27	0.3	0.61	0.53	0.1	0.4	0.42	0.56	0.55	0.62	0.97	0.75	0.69	0.37	0.56	0.96	0.99	0.22	0.27	0.3	0.61	0.53	0.1							IEEM_7_2.txt	102	13	2	1	0
6	6.1	1	1	IEEM_8_1.txt	20	14	1	1	0	7	0.31	0.88	0.99	0.1	0.12	0.25	1.04	0.99	0.2	0.28	0.51	0.33	0.1	0.44	0.34	1.24	0.85	1.04	0.31	0.88	0.99	0.1	0.12	0.25	1.04	0.99	0.2							IEEM_8_2.txt	94	14	2	1	0
6	6.1	1	1	IEEM_9_1.txt	89	15	1	1	0	8	0.33	0.88	0.99	0.09	0.04	0.29	1.19	1.41	0.44	0.44	0.59	0.77	0.7	0.79	0.71	1.04	0.5	0.15	0.33	0.88	0.99	0.09	0.04	0.29	1.19	1.41	0.44							IEEM_9_2.txt	17	15	2	1	0
6	6.1	1	1	LEIC_11_1.txt	28	16	1	0	0		0.43	0.61	0.67	0.74	0.92	0.93	0.55	0.61	0.35	0.4	0.68	0.66	0.56	0.77	0.87	0.66	0.54	0.41																LEIC_11_2.txt	112	16	2	0	0
6	6.1	1	1	LEIC_12_1.txt	15	17	1	0	0		0.55	0.91	0.93	0.35	0.84	1.32	0.68	0.41	0.11	0.58	0.93	0.93	0.16	0.49	0.81	1.04	0.59	0.14																LEIC_12_2.txt	95	17	2	0	0
6	6.1	1	1	LEIC_16_1.txt	11	18	1	0	0		0.5	0.74	0.58	0.32	0.6	0.79	0.79	0.88	0.38	0.28	0.71	0.63	0.13	0.74	0.9	1.22	0.69	0.41																LEIC_16_2.txt	54	18	2	0	0
6	6.1	1	1	LEIC_17_1.txt	37	19	1	0	0		0.58	0.87	0.81	0.59	0.98	1.29	0.57	0.7	0.24	0.57	0.91	0.78	0.57	1.04	1.19	0.52	0.65	0.27																LEIC_17_2.txt	128	19	2	0	0
6	6.1	1	1	LEIC_18_1.txt	62	20	1	0	0		0.52	0.77	0.76	0.43	1.71	2.31	1.31	0.95	0.58	0.45	0.76	0.77	0.27	2.36	2.16	1.38	0.94	0.69																LEIC_18_2.txt	80	20	2	0	0
6	6.1	1	1	LEIC_20_1.txt	30	21	1	0	0		0.57	0.92	0.8	0.21	0.48	0.87	0.88	0.82	0.47	0.44	0.89	0.71	0.19	0.46	0.55	0.83	0.7	0.62																LEIC_20_2.txt	53	21	2	0	0
6	6.1	1	1	LEIC_24_1.txt	108	22	1	0	0		0.67	0.85	0.7	0.55	0.57	0.84	0.65	0.51	0.26	0.72	0.94	0.77	0.63	0.64	0.74	0.53	0.44	0.21																LEIC_24_2.txt	73	22	2	0	0
6	6.1	1	1	LEIC_25_1.txt	31	23	1	0	0		0.61	0.68	0.68	0.25	0.51	0.64	1.01	0.43	0.49	0.55	0.71	0.6	0.22	0.51	0.59	0.98	0.46	0.35																LEIC_25_2.txt	66	23	2	0	0
6	6.1	1	1	LEIC_29_1.txt	126	24	1	0	0		0.56	0.88	0.63	0.16	0.41	0.59	1.14	1.01	0.51	0.54	0.89	0.65	0.2	0.35	0.57	0.91	0.96	0.4																LEIC_29_2.txt	88	24	2	0	0
6	6.1	1	1	LEIC_3_1.txt	60	25	1	0	0		0.59	0.88	0.84	0.18	0.44	1.57	1.14	1.23	0.33	0.58	0.91	0.82	0.23	0.56	1.67	1.1	1.22	0.33																LEIC_3_2.txt	109	25	2	0	0
6	6.1	1	1	LEIC_4_1.txt	100	26	1	0	0		0.54	0.88	0.88	0.24	0.92	1.45	0.86	0.68	0.23	0.59	0.81	0.82	0.36	0.97	1.49	0.78	0.72	0.28																LEIC_4_2.txt	67	26	2	0	0
6	6.1	1	1	LEIC_6_1.txt	47	27	1	0	0		0.54	0.89	0.83	0.48	0.42	0.66	0.74	0.6	0.21	0.56	0.86	0.73	0.57	0.43	0.59	0.67	0.61	0.23																LEIC_6_2.txt	35	27	2	0	0
6	6.1	1	1	LEIC_8_1.txt	87	28	1	0	0		0.48	0.83	0.55	0.35	0.91	1.41	0.9	0.67	0.35	0.53	0.86	0.65	0.43	0.96	1.48	0.83	0.65	0.27																LEIC_8_2.txt	55	28	2	0	0
6	6.1	1	1	LEIC_9_1.txt	129	29	1	0	0		0.71	0.95	0.67	0.91	1.23	1.48	0.48	0.34	0.25	0.72	0.95	0.83	0.86	1.27	1.66	0.47	0.39	0.19																LEIC_9_2.txt	41	29	2	0	0
6	6.1	1	1	MUMC_1_1.txt	75	30	1	0	0		0.52	0.71	0.77	0.37	0.82	1.21	0.94	0.77	0.25	0.33	0.57	0.74	0.36	0.73	1.37	0.93	0.81	0.24																MUMC_1_2.txt	46	30	2	0	0
6	6.1	1	1	MUMC_10_1.txt	13	31	1	0	0		0.4	0.74	0.45	0.11	0.27	0.58	1.07	0.76	0.79	0.55	0.85	0.6	0.21	0.41	0.81	0.89	0.81	0.53																MUMC_10_2.txt	36	31	2	0	0
6	6.1	1	1	MUMC_4_1.txt	132	32	1	0	0		0.52	0.72	0.42	0.36	0.81	0.88	0.95	0.81	0.37	0.45	0.69	0.47	0.39	0.83	0.87	0.86	0.8	0.53																MUMC_4_2.txt	86	32	2	0	0
6	6.1	1	1	MUMC_5_1.txt	34	33	1	0	0		0.78	0.56	0.31	0.18	0.03	0.31	1.21	1.42	0.71	0.77	0.54	0.27	0.19	0.14	0.13	1.17	1.16	1.19																MUMC_5_2.txt	43	33	2	0	0
6	6.1	1	1	MUMC_7_1.txt	110	34	1	0	0		0.46	0.74	0.74	0.13	0.35	1.15	0.86	1.02	0.38	0.34	0.7	0.71	0.09	0.56	1.14	0.92	0.95	0.33																MUMC_7_2.txt	119	34	2	0	0
6	6.1	1	1	MUMC_8_1.txt	115	35	1	0	0		0.37	0.85	0.79	0.24	0.56	0.83	1.06	0.7	0.31	0.38	0.85	0.66	0.14	0.44	0.72	1.21	0.83	0.47																MUMC_8_2.txt	76	35	2	0	0
6	6.1	1	1	Radboudumc_1_1.txt	18	36	1	0	0		0.66	0.71	0.74	0.45	0.69	0.94	0.61	0.69	0.23	0.72	0.71	0.73	0.47	0.69	0.93	0.57	0.67	0.22																Radboudumc_1_2.txt	8	36	2	0	0
6	6.1	1	1	Radboudumc_10_1.txt	133	37	1	1	0	7	0.44	0.36	0.62	0.15	0.01	0.17	1.02	1.5	0.39	0.53	0.69	0.6	0.22	0.6	0.77	1.22	0.82	0.47	0.44	0.36	0.62	0.15	0.01	0.17	1.02	1.5	0.39							Radboudumc_10_2.txt	3	37	2	1	0
6	6.1	1	1	Radboudumc_11_1.txt	48	38	1	0	1	9	0.51	0.6	0.59	0.44	0.5	0.62	0.51	0.57	0.35	0.28	0.89	0.99	0.09	0.02	0.22	0.9	1.34	0.78	0.28	0.89	0.99	0.09	0.02	0.22	0.9	1.34	0.78							Radboudumc_11_2.txt	9	38	2	0	1
6	6.1	1	1	Radboudumc_13_1.txt	148	39	1	0	0		0.72	0.68	0.9	0.43	0.69	1.03	0.94	0.52	0.19	0.71	0.68	0.86	0.41	0.7	1.08	1.04	0.6	0.18																Radboudumc_13_2.txt	150	39	2	0	0
6	6.1	1	1	Radboudumc_14_1.txt	19	40	1	0	0		0.69	0.46	0.8	0.28	0.16	0.55	1.02	0.97	0.46	0.68	0.45	0.8	0.35	0.24	0.68	0.85	0.79	0.39																Radboudumc_14_2.txt	78	40	2	0	0
6	6.1	1	1	Radboudumc_15_1.txt	103	41	1	0	0		0.68	0.29	0.49	0.36	0.25	0.28	0.69	0.6	0.66	0.63	0.28	0.46	0.34	0.18	0.29	0.7	0.82	0.5																Radboudumc_15_2.txt	111	41	2	0	0
6	6.1	1	1	Radboudumc_16_1.txt	10	42	1	0	0		0.54	0.81	0.71	0.22	0.54	0.81	1.09	0.58	0.18	0.54	0.85	0.7	0.22	0.49	0.69	1	0.65	0.26																Radboudumc_16_2.txt	123	42	2	0	0
6	6.1	1	1	Radboudumc_17_1.txt	125	43	1	0	0		0.5	0.75	0.79	0.2	0.73	1.08	0.8	0.6	0.25	0.54	0.66	0.69	0.12	0.48	0.66	0.88	0.67	0.35																Radboudumc_17_2.txt	142	43	2	0	0
6	6.1	1	1	Radboudumc_2_1.txt	101	44	1	0	0		0.6	0.6	0.58	0.47	0.37	0.66	0.45	0.64	0.48	0.54	0.62	0.65	0.44	0.47	0.68	0.46	0.52	0.42																Radboudumc_2_2.txt	63	44	2	0	0
6	6.1	1	1	Radboudumc_3_1.txt	118	45	1	0	0		0.75	0.94	0.73	0.48	0.47	0.53	0.51	0.56	0.45	0.72	0.95	0.7	0.45	0.46	0.51	0.5	0.58	0.41																Radboudumc_3_2.txt	145	45	2	0	0
6	6.1	1	1	Radboudumc_5_1.txt	96	46	1	1	0	0	0.32	0.91	0.99	0.17	0.28	0.28	0.87	0.1	0	0.61	0.59	0.79	0.32	0.24	0.83	0.66	1	0.19	0.32	0.91	0.99	0.17	0.28	0.28	0.87	0.1	0							Radboudumc_5_2.txt	82	46	2	1	0
6	6.1	1	1	Radboudumc_6_1.txt	72	47	1	0	1	2	0.78	0.86	0.87	0.67	0.8	1.02	0.42	0.62	0.3	0.4	0.8	0.99	0.33	0.28	0.33	0.38	0.14	0.02	0.4	0.8	0.99	0.33	0.28	0.33	0.38	0.14	0.02							Radboudumc_6_2.txt	93	47	2	0	1
6	6.1	1	1	Radboudumc_7_1.txt	124	48	1	1	0	4	0.75	0.91	0.99	0.2	0.2	0.2	0.44	0.23	0.05	0.74	0.56	0.59	0.16	0.24	0.44	0.96	0.65	0.65	0.75	0.91	0.99	0.2	0.2	0.2	0.44	0.23	0.05							Radboudumc_7_2.txt	49	48	2	1	0
6	6.1	1	1	Radboudumc_8_1.txt	44	49	1	1	0	5	0.41	0.93	0.99	0.16	0.21	0.21	0.23	0.33	0.06	0.53	0.61	0.36	0.24	0.4	0.45	0.87	0.65	0.71	0.41	0.93	0.99	0.16	0.21	0.21	0.23	0.33	0.06							Radboudumc_8_2.txt	83	49	2	1	0
6	6.1	1	1	Radboudumc_9_1.txt	144	50	1	0	0		0.55	0.59	0.49	0.35	0.17	0.25	0.62	1.18	0.51	0.54	0.59	0.44	0.3	0.17	0.32	0.63	1.69	0.54																Radboudumc_9_2.txt	6	50	2	0	0
6	6.1	1	1	UMCG_1_1.txt	77	51	1	0	0		0.49	0.67	0.74	0.29	0.59	0.44	0.76	0.75	0.27	0.43	0.75	0.71	0.34	0.94	0.66	0.84	0.85	0.24																UMCG_1_2.txt	56	51	2	0	0
6	6.1	1	1	UMCG_10_1.txt	107	52	1	0	0		0.25	0.66	0.56	0.2	0.39	0.77	0.99	0.77	0.4	0.42	0.71	0.57	0.2	0.3	0.62	0.77	0.64	0.6																UMCG_10_2.txt	98	52	2	0	0
6	6.1	1	1	UMCG_2_1.txt	50	53	1	0	0		0.81	0.89	0.72	0.48	1.05	0.52	0.78	0.44	0.43	0.68	0.84	0.64	0.38	0.97	0.58	0.8	0.46	0.36																UMCG_2_2.txt	26	53	2	0	0
6	6.1	1	1	UMCG_3_1.txt	138	54	1	0	0		0.56	0.83	0.65	0.39	0.9	0.76	0.66	0.41	0.32	0.76	0.84	0.67	0.46	0.68	0.59	0.5	0.39	0.29																UMCG_3_2.txt	121	54	2	0	0
6	6.1	1	1	UMCG_4_1.txt	131	55	1	0	0		0.75	0.81	0.75	0.11	0.26	0.73	1.29	0.93	0.36	0.72	0.85	0.77	0.15	0.27	0.66	1.22	0.96	0.36																UMCG_4_2.txt	147	55	2	0	0
6	6.1	1	1	UMCG_5_1.txt	127	56	1	0	0		0.57	0.83	0.55	0.29	0.73	0.4	0.93	0.4	0.75	0.52	0.84	0.49	0.25	0.64	0.36	1.03	0.44	0.81																UMCG_5_2.txt	21	56	2	0	0
6	6.1	1	1	UMCG_6_1.txt	149	57	1	0	0		0.46	0.63	0.39	0.16	0.28	0.05	1.12	0.9	1.53	0.6	0.5	0.25	0.12	0.18	0.2	1.17	0.82	1.67																UMCG_6_2.txt	14	57	2	0	0
6	6.1	1	1	UMCG_7_1.txt	143	58	1	0	0		0.39	0.8	0.52	0.22	0.51	0.65	0.91	0.75	0.6	0.58	0.79	0.5	0.26	0.52	0.44	0.86	0.75	0.95																UMCG_7_2.txt	91	58	2	0	0
6	6.1	1	1	UMCG_8_1.txt	32	59	1	0	0		0.32	0.68	0.71	0.21	0.39	1.06	0.8	0.84	0.33	0.52	0.71	0.72	0.39	0.46	1.4	0.69	0.98	0.27																UMCG_8_2.txt	52	59	2	0	0
6	6.1	1	1	UMCG_9_1.txt	64	60	1	0	0		0.47	0.72	0.7	0.35	0.76	1.17	0.67	0.54	0.53	0.57	0.64	0.74	0.28	0.61	1.1	0.75	0.51	0.47																UMCG_9_2.txt	74	60	2	0	0
6	6.1	1	1	UoS_1_1.txt	70	61	1	0	0		0.56	0.63	0.69	0.67	0.55	1.08	0.88	0.84	0.5	0.28	0.63	0.69	0.29	0.53	0.88	1.03	0.86	0.5																UoS_1_2.txt	42	61	2	0	0
6	6.1	1	1	UoS_10_1.txt	5	62	1	0	0		0.66	0.95	0.62	0.54	0.65	0.73	0.36	0.3	0.4	0.7	0.91	0.48	0.39	0.59	0.72	0.57	0.35	0.44																UoS_10_2.txt	22	62	2	0	0
6	6.1	1	1	UoS_11_1.txt	68	63	1	0	0		0.45	0.77	0.66	0.27	0.87	1.48	1.16	0.96	0.3	0.52	0.83	0.77	0.22	1.08	1.38	1.19	0.87	0.29																UoS_11_2.txt	130	63	2	0	0
6	6.1	1	1	UoS_12_1.txt	40	64	1	0	0		0.63	0.9	0.59	0.69	1.07	1.28	0.79	0.61	0.45	0.51	0.82	0.53	0.51	1.06	1.13	0.9	0.54	0.59																UoS_12_2.txt	38	64	2	0	0
6	6.1	1	1	UoS_13_1.txt	135	65	1	0	0		0.42	0.8	0.57	0.2	0.59	1.04	0.94	0.53	0.33	0.44	0.72	0.52	0.2	0.57	1.02	1.34	0.71	0.5																UoS_13_2.txt	134	65	2	0	0
6	6.1	1	1	UoS_14_1.txt	23	66	1	0	0		0.33	0.62	0.58	0.36	0.89	1.01	0.73	0.44	0.34	0.25	0.71	0.62	0.24	1.01	1.18	0.98	0.51	0.36																UoS_14_2.txt	79	66	2	0	0
6	6.1	1	1	UoS_15_1.txt	16	67	1	0	0		0.18	0.29	0.65	0.02	0.13	0.68	1.6	1.09	0.43	0.43	0.81	0.99	0.16	0.02	0.22	0.57	1.34	0.77																UoS_15_2.txt	7	67	2	0	0
6	6.1	1	1	UoS_2_1.txt	92	68	1	0	0		0.41	0.78	0.89	0.5	0.84	1.45	0.72	0.94	0.27	0.35	0.89	0.89	0.49	1.2	1.54	0.78	0.89	0.29																UoS_2_2.txt	69	68	2	0	0
6	6.1	1	1	UoS_3_1.txt	1	69	1	0	0		0.57	0.9	0.78	0.56	0.73	1.14	0.37	0.6	0.23	0.33	0.84	0.99	0.15	0.15	0.33	1.02	1.07	0.21																UoS_3_2.txt	12	69	2	0	1
6	6.1	1	1	UoS_4_1.txt	139	70	1	0	0		0.78	0.69	0.65	0.79	0.91	1.19	0.38	0.67	0.36	0.73	0.6	0.41	0.75	0.85	0.92	0.43	0.47	0.51																UoS_4_2.txt	84	70	2	0	0
6	6.1	1	1	UoS_5_1.txt	116	71	1	0	1	9	0.34	0.74	0.81	0.44	0.32	0.79	0.65	0.96	0.22	0.35	0.88	0.99	0.11	0.01	0.19	0.93	1.44	0.78	0.35	0.88	0.99	0.11	0.01	0.19	0.93	1.44	0.78							UoS_5_2.txt	2	71	2	1	0
6	6.1	1	1	UoS_6_1.txt	81	72	1	0	0		0.61	0.81	0.43	0.42	0.4	0.69	0.49	0.82	0.5	0.66	0.85	0.62	0.53	0.53	0.81	0.41	0.75	0.49																UoS_6_2.txt	65	72	2	0	0
6	6.1	1	1	UoS_7_1.txt	104	73	1	0	0		0.39	0.79	0.63	0.56	0.49	0.59	1.96	0.63	0.48	0.41	0.82	0.61	0.69	0.51	0.6	1.76	0.59	0.32																UoS_7_2.txt	99	73	2	0	0
6	6.1	1	1	UoS_8_1.txt	90	74	1	0	0		0.29	0.78	0.84	0.16	0.55	1.58	1.14	1.09	0.53	0.42	0.69	0.77	0.16	0.27	1.77	1.21	1.42	0.44																UoS_8_2.txt	120	74	2	0	0
6	6.1	1	1	UoS_9_1.txt	113	75	1	0	0		0.35	0.73	0.72	0.05	0.96	1.32	1.42	0.7	0.29	0.38	0.81	0.8	0.39	1.21	1.85	1.19	0.73	0.16																UoS_9_2.txt	29	75	2	0	0
7	7.1	1	1	IEEM_1_1.txt	140	1	1	1	0	0	0.266	0.84	1	0.192	0.266	0.274	-0.06	-0.076	0	0.061	0.119	0.542	0.358	0.488	1.052	-2.03	1.12	0.221	0.266	0.84	1	0.192	0.266	0.274	-0.06	-0.076	0							IEEM_1_2.txt	85	1	2	1	0
7	7.1	1	1	IEEM_10_1.txt	117	2	1	1	0	9	0.296	0.85	0.987	0.049	0.121	0.278	2.062	1.469	0.796	0.104	0.214	0.122	0.28	0.361	0.35	0.268	0.624	0.672	0.296	0.85	0.987	0.049	0.121	0.278	2.062	1.469	0.796							IEEM_10_2.txt	137	2	2	1	0
7	7.1	1	1	IEEM_11_1.txt	4	3	1	1	0	0	0.375	0.792	1	0.335	0.289	0.279	-0.071	-0.005	0	0.495	0.7	0.673	0.652	0.637	0.717	0.493	0.713	-0.011	0.375	0.792	1	0.335	0.289	0.279	-0.071	-0.005	0							IEEM_11_2.txt	25	3	2	1	0
7	7.1	1	1	IEEM_12_1.txt	33	4	1	1	0	1	0.315	0.795	1	0.281	0.325	0.272	0.019	0.216	0.015	0.289	0.435	0.651	0.646	0.538	0.574	0.106	0.309	-0.085	0.315	0.795	1	0.281	0.325	0.272	0.019	0.216	0.015							IEEM_12_2.txt	71	4	2	1	0
7	7.1	1	1	IEEM_13_1.txt	45	5	1	1	0	2	0.391	0.753	0.999	0.177	0.237	0.221	0.178	0.103	0.031	0.127	0.222	0.502	0.131	0.345	0.524	1.594	0.932	0.071	0.391	0.753	0.999	0.177	0.237	0.221	0.178	0.103	0.031							IEEM_13_2.txt	114	5	2	1	0
7	7.1	1	1	IEEM_14_1.txt	24	6	1	1	0	3	0.347	0.781	0.999	0.163	0.208	0.211	0.222	0.129	0.045	0.348	0.604	0.603	0.347	0.695	0.594	0.902	0.307	-0.117	0.347	0.781	0.999	0.163	0.208	0.211	0.222	0.129	0.045							IEEM_14_2.txt	57	6	2	1	0
7	7.1	1	1	IEEM_15_1.txt	61	7	1	1	0	5	0.272	0.862	0.998	0.259	0.441	0.412	0.776	0.467	0.073	0.28	0.59	0.486	0.792	1.229	1.368	0.264	0.671	0.235	0.272	0.862	0.998	0.259	0.441	0.412	0.776	0.467	0.073							IEEM_15_2.txt	39	7	2	1	0
7	7.1	1	1	IEEM_2_1.txt	51	8	1	1	0	1	0.366	0.73	1	0.5	0.434	0.384	0.195	0.016	0.013	0.249	0.67	0.409	0.631	1.174	0.777	0.698	0.577	0.039	0.366	0.73	1	0.5	0.434	0.384	0.195	0.016	0.013							IEEM_2_2.txt	136	8	2	1	0
7	7.1	1	1	IEEM_3_1.txt	106	9	1	1	0	2	0.21	0.813	1	0.123	0.207	0.211	0.56	0.133	0.029	0.108	0.238	0.284	0.367	0.501	0.488	1.743	0.775	0.044	0.21	0.813	1	0.123	0.207	0.211	0.56	0.133	0.029							IEEM_3_2.txt	27	9	2	1	0
7	7.1	1	1	IEEM_4_1.txt	59	10	1	1	0	3	0.254	0.756	0.999	0.211	0.321	0.317	0.426	0.195	0.044	0.315	0.549	0.681	0.481	0.647	0.766	-0.166	0.103	-0.114	0.254	0.756	0.999	0.211	0.321	0.317	0.426	0.195	0.044							IEEM_4_2.txt	122	10	2	1	0
7	7.1	1	1	IEEM_5_1.txt	58	11	1	1	0	4	0.33	0.869	0.998	0.222	0.246	0.258	0.56	0.364	0.059	0.464	0.581	0.406	0.544	0.432	0.451	0.782	0.888	0.28	0.33	0.869	0.998	0.222	0.246	0.258	0.56	0.364	0.059							IEEM_5_2.txt	146	11	2	1	0
7	7.1	1	1	IEEM_6_1.txt	97	12	1	1	0	5	0.285	0.87	0.999	0.212	0.395	0.366	1.359	0.411	0.069	0.198	0.531	0.457	0.729	1.032	0.88	0.664	0.704	0.424	0.285	0.87	0.999	0.212	0.395	0.366	1.359	0.411	0.069							IEEM_6_2.txt	105	12	2	1	0
7	7.1	1	1	IEEM_7_1.txt	141	13	1	1	0	6	0.356	0.906	0.998	0.169	0.31	0.311	0.923	0.56	0.116	0.331	0.406	0.512	0.8	0.836	1.009	0.953	0.653	0.201	0.356	0.906	0.998	0.169	0.31	0.311	0.923	0.56	0.116							IEEM_7_2.txt	102	13	2	1	0
7	7.1	1	1	IEEM_8_1.txt	20	14	1	1	0	7	0.222	0.787	0.994	0.089	0.21	0.261	1.205	0.93	0.232	0.113	0.537	0.224	0.235	0.694	0.397	0.679	0.647	0.705	0.222	0.787	0.994	0.089	0.21	0.261	1.205	0.93	0.232							IEEM_8_2.txt	94	14	2	1	0
7	7.1	1	1	IEEM_9_1.txt	89	15	1	1	0	8	0.173	0.734	0.991	0.083	0.187	0.338	2.141	1.32	0.456	0.258	0.454	0.764	0.749	0.815	0.725	1.081	0.513	-0.123	0.173	0.734	0.991	0.083	0.187	0.338	2.141	1.32	0.456							IEEM_9_2.txt	17	15	2	1	0
7	7.1	1	1	LEIC_11_1.txt	28	16	1	0	0		0.328	0.569	0.67	1.167	1.021	1.053	0.402	0.544	0.047	0.337	0.644	0.637	0.867	0.875	0.941	0.473	0.615	0.124																LEIC_11_2.txt	112	16	2	0	0
7	7.1	1	1	LEIC_12_1.txt	15	17	1	0	0		0.604	0.905	0.947	0.694	1.046	1.324	0.23	0.506	0.086	0.571	0.916	0.932	0.423	0.65	0.798	0.309	0.549	0.089																LEIC_12_2.txt	95	17	2	0	0
7	7.1	1	1	LEIC_16_1.txt	11	18	1	0	0		0.391	0.693	0.55	0.492	0.872	0.836	1.094	0.884	0.226	0.277	0.661	0.607	0.415	0.904	0.978	1.107	0.804	-0.069																LEIC_16_2.txt	54	18	2	0	0
7	7.1	1	1	LEIC_17_1.txt	37	19	1	0	0		0.452	0.83	0.819	0.713	1.184	1.404	0.61	0.676	-0.013	0.481	0.837	0.774	0.77	1.232	1.351	0.28	0.609	-0.083																LEIC_17_2.txt	128	19	2	0	0
7	7.1	1	1	LEIC_18_1.txt	62	20	1	0	0		0.218	0.717	0.761	1.611	3.286	2.733	0.754	0.931	0.44	0.206	0.706	0.782	1.714	3.977	3.026	0.675	0.875	0.473																LEIC_18_2.txt	80	20	2	0	0
7	7.1	1	1	LEIC_20_1.txt	30	21	1	0	0		0.464	0.883	0.795	0.303	0.689	0.907	0.733	0.853	0.483	0.455	0.873	0.696	0.312	0.561	0.679	0.733	0.819	0.491																LEIC_20_2.txt	53	21	2	0	0
7	7.1	1	1	LEIC_24_1.txt	108	22	1	0	0		0.653	0.847	0.693	0.874	0.688	0.829	0.571	0.578	0.143	0.714	0.925	0.818	0.879	0.73	0.82	0.507	0.447	-0.059																LEIC_24_2.txt	73	22	2	0	0
7	7.1	1	1	LEIC_25_1.txt	31	23	1	0	0		0.456	0.646	0.68	0.475	0.652	0.717	1.285	0.586	-0.218	0.455	0.621	0.593	0.466	0.603	0.586	1.275	0.571	-0.079																LEIC_25_2.txt	66	23	2	0	0
7	7.1	1	1	LEIC_29_1.txt	126	24	1	0	0		0.409	0.837	0.666	0.369	0.714	0.709	1.247	0.936	0.442	0.344	0.856	0.684	0.292	0.577	0.641	1.182	0.904	0.479																LEIC_29_2.txt	88	24	2	0	0
7	7.1	1	1	LEIC_3_1.txt	60	25	1	0	0		0.412	0.898	0.834	0.522	1.225	1.631	1.189	1.231	0.264	0.41	0.893	0.831	0.581	1.411	1.769	1.327	1.228	0.252																LEIC_3_2.txt	109	25	2	0	0
7	7.1	1	1	LEIC_4_1.txt	100	26	1	0	0		0.315	0.832	0.855	0.466	1.144	1.448	1.246	0.676	0.059	0.295	0.783	0.844	0.459	1.227	1.602	1.029	0.735	0.151																LEIC_4_2.txt	67	26	2	0	0
7	7.1	1	1	LEIC_6_1.txt	47	27	1	0	0		0.388	0.84	0.845	0.495	0.483	0.658	0.333	0.569	0.015	0.392	0.825	0.77	0.548	0.503	0.611	0.289	0.553	0.083																LEIC_6_2.txt	35	27	2	0	0
7	7.1	1	1	LEIC_8_1.txt	87	28	1	0	0		0.388	0.828	0.556	0.719	1.138	1.488	0.959	0.594	0.183	0.421	0.866	0.651	0.767	1.197	1.439	0.819	0.622	0.088																LEIC_8_2.txt	55	28	2	0	0
7	7.1	1	1	LEIC_9_1.txt	129	29	1	0	0		0.571	0.939	0.679	1.058	1.248	1.399	0.332	0.286	0.023	0.601	0.963	0.875	1.085	1.414	1.716	0.351	0.39	-0.037																LEIC_9_2.txt	41	29	2	0	0
7	7.1	1	1	MUMC_1_1.txt	75	30	1	0	0		0.216	0.672	0.73	0.466	1.051	1.187	0.245	0.721	0.082	0.136	0.553	0.753	0.457	1.165	1.487	1.817	0.737	0.122																MUMC_1_2.txt	46	30	2	0	0
7	7.1	1	1	MUMC_10_1.txt	13	31	1	0	0		0.289	0.718	0.384	0.209	0.365	0.657	1.332	0.802	0.559	0.352	0.817	0.596	0.355	0.612	0.893	1.191	0.772	0.108																MUMC_10_2.txt	36	31	2	0	0
7	7.1	1	1	MUMC_4_1.txt	132	32	1	0	0		0.323	0.659	0.427	0.663	1.221	1.069	0.665	0.803	0.285	0.305	0.66	0.437	0.643	1.239	0.978	0.597	0.804	0.275																MUMC_4_2.txt	86	32	2	0	0
7	7.1	1	1	MUMC_5_1.txt	34	33	1	0	0		0.703	0.535	0.159	0.443	0.363	0.337	1.191	1.332	0.398	0.694	0.567	0.112	0.458	0.405	0.249	1.229	1.166	0.544																MUMC_5_2.txt	43	33	2	0	0
7	7.1	1	1	MUMC_7_1.txt	110	34	1	0	0		0.272	0.637	0.719	0.293	0.717	1.255	2.219	1.069	-0.008	0.257	0.557	0.713	0.329	0.73	1.254	2.05	1.021	0.053																MUMC_7_2.txt	119	34	2	0	0
7	7.1	1	1	MUMC_8_1.txt	115	35	1	0	0		0.274	0.808	0.791	0.358	0.68	0.88	1.05	0.714	0.194	0.356	0.778	0.669	0.42	0.612	0.805	1.335	0.843	0.161																MUMC_8_2.txt	76	35	2	0	0
7	7.1	1	1	Radboudumc_1_1.txt	18	36	1	0	0		0.421	0.736	0.74	0.59	0.924	0.972	0.656	0.716	-0.016	0.43	0.711	0.733	0.61	0.906	0.997	0.547	0.699	0.05																Radboudumc_1_2.txt	8	36	2	0	0
7	7.1	1	1	Radboudumc_10_1.txt	133	37	1	1	0	7	0.206	0.349	0.694	0.165	0.185	0.217	1.22	1.36	0.305	0.425	0.679	0.605	0.553	0.902	0.928	1.229	0.824	0.369	0.206	0.349	0.694	0.165	0.185	0.217	1.22	1.36	0.305							Radboudumc_10_2.txt	3	37	2	1	0
7	7.1	1	1	Radboudumc_11_1.txt	48	38	1	0	1	9	0.297	0.567	0.642	0.423	0.597	0.715	0.73	0.616	0.115	0.131	0.745	0.987	0.049	0.126	0.313	1.6	1.326	0.787	0.131	0.745	0.987	0.049	0.126	0.313	1.6	1.326	0.787							Radboudumc_11_2.txt	9	38	2	0	1
7	7.1	1	1	Radboudumc_13_1.txt	148	39	1	0	0		0.604	0.679	0.883	0.949	0.816	1.014	1.076	0.543	0.12	0.585	0.69	0.852	1.051	0.83	1.079	1.125	0.586	0.152																Radboudumc_13_2.txt	150	39	2	0	0
7	7.1	1	1	Radboudumc_14_1.txt	19	40	1	0	0		0.636	0.369	0.745	0.541	0.293	0.607	1.014	1.034	0.483	0.667	0.396	0.768	0.531	0.361	0.75	0.895	0.829	0.405																Radboudumc_14_2.txt	78	40	2	0	0
7	7.1	1	1	Radboudumc_15_1.txt	103	41	1	0	0		0.389	0.201	0.288	0.367	0.216	0.231	0.397	0.542	0.307	0.386	0.227	0.296	0.347	0.229	0.24	0.38	0.304	0.156																Radboudumc_15_2.txt	111	41	2	0	0
7	7.1	1	1	Radboudumc_16_1.txt	10	42	1	0	0		0.407	0.835	0.747	0.455	0.699	0.835	1.797	0.651	0.033	0.455	0.867	0.714	0.484	0.648	0.729	1.719	0.661	0.091																Radboudumc_16_2.txt	123	42	2	0	0
7	7.1	1	1	Radboudumc_17_1.txt	125	43	1	0	0		0.292	0.697	0.824	0.261	0.866	1.082	0.848	0.682	0.113	0.243	0.585	0.705	0.186	0.576	0.71	1.265	0.697	0.166																Radboudumc_17_2.txt	142	43	2	0	0
7	7.1	1	1	Radboudumc_2_1.txt	101	44	1	0	0		0.342	0.573	0.494	0.401	0.493	0.72	0.242	0.658	0.087	0.283	0.568	0.552	0.386	0.559	0.713	0.173	0.514	0.128																Radboudumc_2_2.txt	63	44	2	0	0
7	7.1	1	1	Radboudumc_3_1.txt	118	45	1	0	0		0.663	0.935	0.679	0.629	0.547	0.565	0.519	0.518	-0.076	0.633	0.94	0.677	0.574	0.532	0.517	0.543	0.566	-0.023																Radboudumc_3_2.txt	145	45	2	0	0
7	7.1	1	1	Radboudumc_5_1.txt	96	46	1	1	0	0	0.205	0.796	0.999	0.183	0.279	0.283	-0.29	-0.126	0	0.445	0.574	0.796	0.357	0.446	0.845	1.456	0.819	0.102	0.205	0.796	0.999	0.183	0.279	0.283	-0.29	-0.126	0							Radboudumc_5_2.txt	82	46	2	1	0
7	7.1	1	1	Radboudumc_6_1.txt	72	47	1	0	1	2	0.59	0.827	0.85	0.736	0.939	1.074	0.41	0.587	0.31	0.231	0.758	0.998	0.225	0.304	0.331	0.682	0.139	0.022	0.231	0.758	0.998	0.225	0.304	0.331	0.682	0.139	0.022							Radboudumc_6_2.txt	93	47	2	0	1
7	7.1	1	1	Radboudumc_7_1.txt	124	48	1	1	0	4	0.559	0.863	0.994	0.178	0.206	0.209	0.409	0.306	0.049	0.442	0.57	0.582	0.233	0.308	0.565	1.072	0.688	-0.581	0.559	0.863	0.994	0.178	0.206	0.209	0.409	0.306	0.049							Radboudumc_7_2.txt	49	48	2	1	0
7	7.1	1	1	Radboudumc_8_1.txt	44	49	1	1	0	5	0.274	0.857	0.998	0.112	0.214	0.217	0.441	0.293	0.073	0.41	0.544	0.363	0.413	0.52	0.593	0.49	0.854	0.365	0.274	0.857	0.998	0.112	0.214	0.217	0.441	0.293	0.073							Radboudumc_8_2.txt	83	49	2	1	0
7	7.1	1	1	Radboudumc_9_1.txt	144	50	1	0	0		0.351	0.38	0.435	0.335	0.303	0.251	0.176	0.995	0.06	0.349	0.282	0.334	0.293	0.241	0.207	0.067	1.343	-0.028																Radboudumc_9_2.txt	6	50	2	0	0
7	7.1	1	1	UMCG_1_1.txt	77	51	1	0	0		0.312	0.66	0.757	0.331	0.676	0.451	0.323	0.848	0.133	0.3	0.691	0.744	0.519	1.15	0.68	0.306	0.952	0.133																UMCG_1_2.txt	56	51	2	0	0
7	7.1	1	1	UMCG_10_1.txt	107	52	1	0	0		0.229	0.564	0.554	0.345	0.517	0.813	0.477	0.691	-0.048	0.26	0.613	0.526	0.208	0.366	0.727	0.587	0.684	0.014																UMCG_10_2.txt	98	52	2	0	0
7	7.1	1	1	UMCG_2_1.txt	50	53	1	0	0		0.513	0.828	0.681	0.556	1.082	0.549	0.807	0.467	-0.286	0.472	0.795	0.603	0.462	0.988	0.558	0.691	0.472	-0.315																UMCG_2_2.txt	26	53	2	0	0
7	7.1	1	1	UMCG_3_1.txt	138	54	1	0	0		0.559	0.765	0.617	0.552	0.948	0.815	0.668	0.454	-0.182	0.673	0.81	0.617	0.556	0.732	0.641	0.537	0.442	-0.054																UMCG_3_2.txt	121	54	2	0	0
7	7.1	1	1	UMCG_4_1.txt	131	55	1	0	0		0.57	0.783	0.729	0.324	0.45	0.749	1.233	0.961	0.307	0.591	0.8	0.758	0.361	0.506	0.703	1.161	0.98	0.336																UMCG_4_2.txt	147	55	2	0	0
7	7.1	1	1	UMCG_5_1.txt	127	56	1	0	0		0.384	0.783	0.516	0.421	0.782	0.58	0.591	0.449	0.733	0.325	0.775	0.408	0.373	0.673	0.511	0.477	0.466	0.765																UMCG_5_2.txt	21	56	2	0	0
7	7.1	1	1	UMCG_6_1.txt	149	57	1	0	0		0.438	0.523	0.252	0.308	0.397	0.291	0.986	0.907	1.173	0.471	0.403	0.199	0.282	0.258	0.26	1.138	0.84	1.542																UMCG_6_2.txt	14	57	2	0	0
7	7.1	1	1	UMCG_7_1.txt	143	58	1	0	0		0.252	0.73	0.495	0.266	0.65	0.741	0.495	0.735	0.23	0.338	0.757	0.501	0.311	0.745	0.72	0.679	0.81	0.733																UMCG_7_2.txt	91	58	2	0	0
7	7.1	1	1	UMCG_8_1.txt	32	59	1	0	0		0.231	0.581	0.702	0.349	0.627	1.163	0.767	0.943	0.272	0.469	0.695	0.697	0.599	0.95	1.414	0.754	1.005	0.229																UMCG_8_2.txt	52	59	2	0	0
7	7.1	1	1	UMCG_9_1.txt	64	60	1	0	0		0.22	0.685	0.696	0.356	0.889	1.404	0.458	0.505	0.546	0.248	0.655	0.704	0.3	0.742	1.22	0.697	0.624	0.469																UMCG_9_2.txt	74	60	2	0	0
7	7.1	1	1	UoS_1_1.txt	70	61	1	0	0		0.42	0.588	0.727	0.92	0.87	1.222	0.784	0.844	0.023	0.237	0.534	0.687	0.657	0.736	0.99	0.709	0.806	-0.045																UoS_1_2.txt	42	61	2	0	0
7	7.1	1	1	UoS_10_1.txt	5	62	1	0	0		0.482	0.941	0.593	0.449	0.68	0.774	0.577	0.295	0.307	0.495	0.914	0.442	0.389	0.644	0.766	0.882	0.295	0.102																UoS_10_2.txt	22	62	2	0	0
7	7.1	1	1	UoS_11_1.txt	68	63	1	0	0		0.328	0.761	0.656	0.808	1.521	1.501	1.813	0.899	0.193	0.361	0.798	0.757	0.777	1.527	1.359	1.859	0.875	0.042																UoS_11_2.txt	130	63	2	0	0
7	7.1	1	1	UoS_12_1.txt	40	64	1	0	0		0.617	0.847	0.64	1.045	1.275	1.429	0.944	0.679	0.252	0.426	0.781	0.543	1.009	1.23	1.363	1.025	0.648	0.226																UoS_12_2.txt	38	64	2	0	0
7	7.1	1	1	UoS_13_1.txt	135	65	1	0	0		0.16	0.658	0.577	0.303	0.677	1.127	0.795	0.47	0.21	0.096	0.587	0.541	0.328	0.725	1.231	0.664	0.518	0.325																UoS_13_2.txt	134	65	2	0	0
7	7.1	1	1	UoS_14_1.txt	23	66	1	0	0		0.221	0.514	0.57	0.573	0.87	1.107	0.683	0.356	-0.077	0.234	0.586	0.594	0.582	1.037	1.273	0.628	0.529	0.121																UoS_14_2.txt	79	66	2	0	0
7	7.1	1	1	UoS_15_1.txt	16	67	1	0	0		0.032	0.203	0.594	0.129	0.367	0.665	2.008	1.161	0.386	0.281	0.765	0.985	0.122	0.139	0.311	0.705	1.371	0.792																UoS_15_2.txt	7	67	2	0	0
7	7.1	1	1	UoS_2_1.txt	92	68	1	0	0		0.299	0.71	0.892	0.677	1.461	1.49	0.957	0.927	0.032	0.305	0.795	0.872	0.736	1.837	1.627	0.934	0.89	0.047																UoS_2_2.txt	69	68	2	0	0
7	7.1	1	1	UoS_3_1.txt	1	69	1	0	0		0.329	0.844	0.758	0.405	0.885	1.152	-0.087	0.569	0.076	0.161	0.75	0.994	0.117	0.264	0.343	1.138	0.977	0.224																UoS_3_2.txt	12	69	2	0	1
7	7.1	1	1	UoS_4_1.txt	139	70	1	0	0		0.648	0.665	0.584	0.851	1.052	1.136	0.45	0.645	0.205	0.674	0.513	0.218	0.822	0.894	0.756	0.556	0.434	0.259																UoS_4_2.txt	84	70	2	0	0
7	7.1	1	1	UoS_5_1.txt	116	71	1	0	1	9	0.274	0.584	0.737	0.67	0.516	0.753	0.707	0.821	0.069	0.116	0.754	0.986	0.048	0.103	0.272	1.093	1.452	0.816	0.116	0.754	0.986	0.048	0.103	0.272	1.093	1.452	0.816							UoS_5_2.txt	2	71	2	1	0
7	7.1	1	1	UoS_6_1.txt	81	72	1	0	0		0.556	0.754	0.407	0.527	0.568	0.736	0.522	0.787	0.248	0.568	0.794	0.51	0.609	0.692	0.848	0.443	0.81	0.275																UoS_6_2.txt	65	72	2	0	0
7	7.1	1	1	UoS_7_1.txt	104	73	1	0	0		0.329	0.76	0.605	0.326	0.613	0.618	1.812	0.678	0.015	0.316	0.75	0.627	0.338	0.587	0.596	1.567	0.663	0.079																UoS_7_2.txt	99	73	2	0	0
7	7.1	1	1	UoS_8_1.txt	90	74	1	0	0		0.179	0.738	0.817	0.33	1.133	1.775	2.527	1.069	0.523	0.159	0.643	0.745	0.282	1.12	1.874	-2.314	1.313	0.42																UoS_8_2.txt	120	74	2	0	0
7	7.1	1	1	UoS_9_1.txt	113	75	1	0	0		0.344	0.654	0.724	1.663	1.217	1.38	1.098	0.765	-0.043	0.438	0.717	0.827	2.192	1.718	1.934	0.998	0.787	-0.003																UoS_9_2.txt	29	75	2	0	0
8	8.1	1	7	IEEM_1_1.txt	140	1	1	1	0	0																												-0.44513	20.666	-0.44513				IEEM_1_2.txt	85	1	2	1	0
8	8.1	1	7	IEEM_10_1.txt	117	2	1	1	0	9																												17.571	1.441	17.571				IEEM_10_2.txt	137	2	2	1	0
8	8.1	1	7	IEEM_11_1.txt	4	3	1	1	0	0																												-0.39309	19.832	-0.39309				IEEM_11_2.txt	25	3	2	1	0
8	8.1	1	7	IEEM_12_1.txt	33	4	1	1	0	1																												-10.728	20.127	-10.728				IEEM_12_2.txt	71	4	2	1	0
8	8.1	1	7	IEEM_13_1.txt	45	5	1	1	0	2																												53.288	17.511	53.288				IEEM_13_2.txt	114	5	2	1	0
8	8.1	1	7	IEEM_14_1.txt	24	6	1	1	0	3																												29.373	16.832	29.373				IEEM_14_2.txt	57	6	2	1	0
8	8.1	1	7	IEEM_15_1.txt	61	7	1	1	0	5																												1.675	2.114	1.675				IEEM_15_2.txt	39	7	2	1	0
8	8.1	1	7	IEEM_2_1.txt	51	8	1	1	0	1																												10.273	17.988	10.273				IEEM_2_2.txt	136	8	2	1	0
8	8.1	1	7	IEEM_3_1.txt	106	9	1	1	0	2																												4.029	16.739	4.029				IEEM_3_2.txt	27	9	2	1	0
8	8.1	1	7	IEEM_4_1.txt	59	10	1	1	0	3																												21.473	14.522	21.473				IEEM_4_2.txt	122	10	2	1	0
8	8.1	1	7	IEEM_5_1.txt	58	11	1	1	0	4																												22.441	12.197	22.441				IEEM_5_2.txt	146	11	2	1	0
8	8.1	1	7	IEEM_6_1.txt	97	12	1	1	0	5																												44.678	23.014	44.678				IEEM_6_2.txt	105	12	2	1	0
8	8.1	1	7	IEEM_7_1.txt	141	13	1	1	0	6																												43.718	18.103	43.718				IEEM_7_2.txt	102	13	2	1	0
8	8.1	1	7	IEEM_8_1.txt	20	14	1	1	0	7																												21.414	15.448	21.414				IEEM_8_2.txt	94	14	2	1	0
8	8.1	1	7	IEEM_9_1.txt	89	15	1	1	0	8																												24.744	21.811	24.744				IEEM_9_2.txt	17	15	2	1	0
8	8.1	1	7	LEIC_11_1.txt	28	16	1	0	0																													16.451	14.571					LEIC_11_2.txt	112	16	2	0	0
8	8.1	1	7	LEIC_12_1.txt	15	17	1	0	0																													22.195	20.092					LEIC_12_2.txt	95	17	2	0	0
8	8.1	1	7	LEIC_16_1.txt	11	18	1	0	0																													18.642	1.597					LEIC_16_2.txt	54	18	2	0	0
8	8.1	1	7	LEIC_17_1.txt	37	19	1	0	0																													18.531	15.506					LEIC_17_2.txt	128	19	2	0	0
8	8.1	1	7	LEIC_18_1.txt	62	20	1	0	0																													20.664	24.365					LEIC_18_2.txt	80	20	2	0	0
8	8.1	1	7	LEIC_20_1.txt	30	21	1	0	0																													18.435	17.551					LEIC_20_2.txt	53	21	2	0	0
8	8.1	1	7	LEIC_24_1.txt	108	22	1	0	0																													10.945	11.333					LEIC_24_2.txt	73	22	2	0	0
8	8.1	1	7	LEIC_25_1.txt	31	23	1	0	0																													13.245	1.428					LEIC_25_2.txt	66	23	2	0	0
8	8.1	1	7	LEIC_29_1.txt	126	24	1	0	0																													14.133	10.251					LEIC_29_2.txt	88	24	2	0	0
8	8.1	1	7	LEIC_3_1.txt	60	25	1	0	0																													16.293	17.718					LEIC_3_2.txt	109	25	2	0	0
8	8.1	1	7	LEIC_4_1.txt	100	26	1	0	0																													15.523	15.845					LEIC_4_2.txt	67	26	2	0	0
8	8.1	1	7	LEIC_6_1.txt	47	27	1	0	0																													16.184	14.631					LEIC_6_2.txt	35	27	2	0	0
8	8.1	1	7	LEIC_8_1.txt	87	28	1	0	0																													1.221	17.549					LEIC_8_2.txt	55	28	2	0	0
8	8.1	1	7	LEIC_9_1.txt	129	29	1	0	0																													0.88575	0.94151					LEIC_9_2.txt	41	29	2	0	0
8	8.1	1	7	MUMC_1_1.txt	75	30	1	0	0																													11.391	13.025					MUMC_1_2.txt	46	30	2	0	0
8	8.1	1	7	MUMC_10_1.txt	13	31	1	0	0																													15.568	1.846					MUMC_10_2.txt	36	31	2	0	0
8	8.1	1	7	MUMC_4_1.txt	132	32	1	0	0																													1.435	20.706					MUMC_4_2.txt	86	32	2	0	0
8	8.1	1	7	MUMC_5_1.txt	34	33	1	0	0																													23.795	29.216					MUMC_5_2.txt	43	33	2	0	0
8	8.1	1	7	MUMC_7_1.txt	110	34	1	0	0																													15.367	17.193					MUMC_7_2.txt	119	34	2	0	0
8	8.1	1	7	MUMC_8_1.txt	115	35	1	0	0																													13.912	12.927					MUMC_8_2.txt	76	35	2	0	0
8	8.1	1	7	Radboudumc_1_1.txt	18	36	1	0	0																													17.205	13.871					Radboudumc_1_2.txt	8	36	2	0	0
8	8.1	1	7	Radboudumc_10_1.txt	133	37	1	1	0	7																												2.689	12.316	2.689				Radboudumc_10_2.txt	3	37	2	1	0
8	8.1	1	7	Radboudumc_11_1.txt	48	38	1	0	1	9																												12.616	1.799	1.799				Radboudumc_11_2.txt	9	38	2	0	1
8	8.1	1	7	Radboudumc_13_1.txt	148	39	1	0	0																													14.591	16.544					Radboudumc_13_2.txt	150	39	2	0	0
8	8.1	1	7	Radboudumc_14_1.txt	19	40	1	0	0																													13.326	11.728					Radboudumc_14_2.txt	78	40	2	0	0
8	8.1	1	7	Radboudumc_15_1.txt	103	41	1	0	0																													12.506	14.203					Radboudumc_15_2.txt	111	41	2	0	0
8	8.1	1	7	Radboudumc_16_1.txt	10	42	1	0	0																													14.441	11.763					Radboudumc_16_2.txt	123	42	2	0	0
8	8.1	1	7	Radboudumc_17_1.txt	125	43	1	0	0																													12.868	0.98796					Radboudumc_17_2.txt	142	43	2	0	0
8	8.1	1	7	Radboudumc_2_1.txt	101	44	1	0	0																													16.718	18.662					Radboudumc_2_2.txt	63	44	2	0	0
8	8.1	1	7	Radboudumc_3_1.txt	118	45	1	0	0																													12.946	12.219					Radboudumc_3_2.txt	145	45	2	0	0
8	8.1	1	7	Radboudumc_5_1.txt	96	46	1	1	0	0																												-0.38772	11.687	-0.38772				Radboudumc_5_2.txt	82	46	2	1	0
8	8.1	1	7	Radboudumc_6_1.txt	72	47	1	0	1	2																												10.295	15.818	15.818				Radboudumc_6_2.txt	93	47	2	0	1
8	8.1	1	7	Radboudumc_7_1.txt	124	48	1	1	0	4																												12.091	0.97923	12.091				Radboudumc_7_2.txt	49	48	2	1	0
8	8.1	1	7	Radboudumc_8_1.txt	44	49	1	1	0	5																												24.225	12.285	24.225				Radboudumc_8_2.txt	83	49	2	1	0
8	8.1	1	7	Radboudumc_9_1.txt	144	50	1	0	0																													0.77629	0.90397					Radboudumc_9_2.txt	6	50	2	0	0
8	8.1	1	7	UMCG_1_1.txt	77	51	1	0	0																													18.285	16.217					UMCG_1_2.txt	56	51	2	0	0
8	8.1	1	7	UMCG_10_1.txt	107	52	1	0	0																													20.014	1.372					UMCG_10_2.txt	98	52	2	0	0
8	8.1	1	7	UMCG_2_1.txt	50	53	1	0	0																													18.738	12.345					UMCG_2_2.txt	26	53	2	0	0
8	8.1	1	7	UMCG_3_1.txt	138	54	1	0	0																													13.895	0.77977					UMCG_3_2.txt	121	54	2	0	0
8	8.1	1	7	UMCG_4_1.txt	131	55	1	0	0																													15.581	19.419					UMCG_4_2.txt	147	55	2	0	0
8	8.1	1	7	UMCG_5_1.txt	127	56	1	0	0																													11.304	11.158					UMCG_5_2.txt	21	56	2	0	0
8	8.1	1	7	UMCG_6_1.txt	149	57	1	0	0																													19.323	15.341					UMCG_6_2.txt	14	57	2	0	0
8	8.1	1	7	UMCG_7_1.txt	143	58	1	0	0																													11.571	0.88548					UMCG_7_2.txt	91	58	2	0	0
8	8.1	1	7	UMCG_8_1.txt	32	59	1	0	0																													1.71	22.394					UMCG_8_2.txt	52	59	2	0	0
8	8.1	1	7	UMCG_9_1.txt	64	60	1	0	0																													13.234	13.897					UMCG_9_2.txt	74	60	2	0	0
8	8.1	1	7	UoS_1_1.txt	70	61	1	0	0																													15.283	13.365					UoS_1_2.txt	42	61	2	0	0
8	8.1	1	7	UoS_10_1.txt	5	62	1	0	0																													14.356	10.814					UoS_10_2.txt	22	62	2	0	0
8	8.1	1	7	UoS_11_1.txt	68	63	1	0	0																													10.098	14.723					UoS_11_2.txt	130	63	2	0	0
8	8.1	1	7	UoS_12_1.txt	40	64	1	0	0																													16.802	12.573					UoS_12_2.txt	38	64	2	0	0
8	8.1	1	7	UoS_13_1.txt	135	65	1	0	0																													18.713	20.426					UoS_13_2.txt	134	65	2	0	0
8	8.1	1	7	UoS_14_1.txt	23	66	1	0	0																													16.473	20.553					UoS_14_2.txt	79	66	2	0	0
8	8.1	1	7	UoS_15_1.txt	16	67	1	0	0																													11.666	17.699					UoS_15_2.txt	7	67	2	0	0
8	8.1	1	7	UoS_2_1.txt	92	68	1	0	0																													18.825	19.685					UoS_2_2.txt	69	68	2	0	0
8	8.1	1	7	UoS_3_1.txt	1	69	1	0	0																													11.351	32.924					UoS_3_2.txt	12	69	2	0	1
8	8.1	1	7	UoS_4_1.txt	139	70	1	0	0																													16.532	18.246					UoS_4_2.txt	84	70	2	0	0
8	8.1	1	7	UoS_5_1.txt	116	71	1	0	1	9																												22.395	12.653	12.653				UoS_5_2.txt	2	71	2	1	0
8	8.1	1	7	UoS_6_1.txt	81	72	1	0	0																													16.106	20.466					UoS_6_2.txt	65	72	2	0	0
8	8.1	1	7	UoS_7_1.txt	104	73	1	0	0																													14.077	13.681					UoS_7_2.txt	99	73	2	0	0
8	8.1	1	7	UoS_8_1.txt	90	74	1	0	0																													18.029	1.383					UoS_8_2.txt	120	74	2	0	0
8	8.1	1	7	UoS_9_1.txt	113	75	1	0	0																													16.665	17.805					UoS_9_2.txt	29	75	2	0	0
8	8.2	2	3	IEEM_1_1.txt	140	1	1	1	0	0	0.3681	0.78935	0.97204				-0.40226	-0.13779	-0.013951	0.31241	0.39159	0.65367				-2.7441	1.2082	0.21893	0.3681	0.78935	0.97204				-0.40226	-0.13779	-0.013951							IEEM_1_2.txt	85	1	2	1	0
8	8.2	2	3	IEEM_10_1.txt	117	2	1	1	0	9	0.41664	0.85205	0.89896				1.5267	1.4963	0.92613	0.41332	0.44994	0.2628				0.46954	0.30924	0.34052	0.41664	0.85205	0.89896				1.5267	1.4963	0.92613							IEEM_10_2.txt	137	2	2	1	0
8	8.2	2	3	IEEM_11_1.txt	4	3	1	1	0	0	0.62194	0.77266	0.95966				-0.079001	-0.039056	0.0053834	0.54801	0.74135	0.70468				0.33051	0.72189	0.036182	0.62194	0.77266	0.95966				-0.079001	-0.039056	0.0053834							IEEM_11_2.txt	25	3	2	1	0
8	8.2	2	3	IEEM_12_1.txt	33	4	1	1	0	1	0.4271	0.74539	0.98127				0.10974	0.19969	0.023494	0.46296	0.53817	0.80145				-0.0016675	0.39782	-0.033255	0.4271	0.74539	0.98127				0.10974	0.19969	0.023494							IEEM_12_2.txt	71	4	2	1	0
8	8.2	2	3	IEEM_13_1.txt	45	5	1	1	0	2	0.47538	0.75348	0.98656				0.15434	0.12783	0.030674	0.30273	0.36266	0.6435				1.7202	0.89457	-0.087447	0.47538	0.75348	0.98656				0.15434	0.12783	0.030674							IEEM_13_2.txt	114	5	2	1	0
8	8.2	2	3	IEEM_14_1.txt	24	6	1	1	0	3	0.45249	0.79571	0.9857				0.41861	0.21486	0.063414	0.52166	0.65992	0.76082				1.0841	0.59011	0.012385	0.45249	0.79571	0.9857				0.41861	0.21486	0.063414							IEEM_14_2.txt	57	6	2	1	0
8	8.2	2	3	IEEM_15_1.txt	61	7	1	1	0	5	0.38882	0.84174	0.97734				1.0626	0.52691	0.11101	0.41404	0.71462	0.69787				0.54178	0.60431	0.30453	0.38882	0.84174	0.97734				1.0626	0.52691	0.11101							IEEM_15_2.txt	39	7	2	1	0
8	8.2	2	3	IEEM_2_1.txt	51	8	1	1	0	1	0.53605	0.7325	0.95573				0.2162	-0.058591	0.022582	0.51665	0.77803	0.62569				1.1538	0.6485	0.083991	0.53605	0.7325	0.95573				0.2162	-0.058591	0.022582							IEEM_2_2.txt	136	8	2	1	0
8	8.2	2	3	IEEM_3_1.txt	106	9	1	1	0	2	0.62655	0.89171	0.99457				0.74257	0.17528	0.036183	0.2783	0.39548	0.57551				0.81602	0.91611	-0.010125	0.62655	0.89171	0.99457				0.74257	0.17528	0.036183							IEEM_3_2.txt	27	9	2	1	0
8	8.2	2	3	IEEM_4_1.txt	59	10	1	1	0	3	0.58643	0.76309	0.99243				0.52084	0.20739	0.046355	0.46387	0.6372	0.84851				-0.16584	0.29815	-0.049668	0.58643	0.76309	0.99243				0.52084	0.20739	0.046355							IEEM_4_2.txt	122	10	2	1	0
8	8.2	2	3	IEEM_5_1.txt	58	11	1	1	0	4	0.64573	0.83283	0.98371				0.76359	0.39593	0.073539	0.42127	0.74892	0.70408				0.60597	0.669	0.18342	0.64573	0.83283	0.98371				0.76359	0.39593	0.073539							IEEM_5_2.txt	146	11	2	1	0
8	8.2	2	3	IEEM_6_1.txt	97	12	1	1	0	5	0.37928	0.88091	0.98996				1.7853	0.48128	0.091102	0.62273	0.61513	0.73565				0.76375	0.67815	0.57673	0.37928	0.88091	0.98996				1.7853	0.48128	0.091102							IEEM_6_2.txt	105	12	2	1	0
8	8.2	2	3	IEEM_7_1.txt	141	13	1	1	0	6	0.60963	0.88891	0.98647				0.86665	0.56126	0.13233	0.48079	0.38093	0.63711				1.1159	0.88237	0.15584	0.60963	0.88891	0.98647				0.86665	0.56126	0.13233							IEEM_7_2.txt	102	13	2	1	0
8	8.2	2	3	IEEM_8_1.txt	20	14	1	1	0	7	0.44607	0.83258	0.9582				1.4427	1.0059	0.31456	0.43464	0.59554	0.3602				1.3057	0.7192	0.67925	0.44607	0.83258	0.9582				1.4427	1.0059	0.31456							IEEM_8_2.txt	94	14	2	1	0
8	8.2	2	3	IEEM_9_1.txt	89	15	1	1	0	8	0.47604	0.69665	0.94901				1.8284	1.3937	0.51546	0.44069	0.58117	0.80768				1.021	0.59774	-0.14979	0.47604	0.69665	0.94901				1.8284	1.3937	0.51546							IEEM_9_2.txt	17	15	2	1	0
8	8.2	2	3	LEIC_11_1.txt	28	16	1	0	0		0.51115	0.64233	0.85726				0.82907	0.4851	0.14405	0.38621	0.71948	0.83888				0.43946	0.55495	0.2262																LEIC_11_2.txt	112	16	2	0	0
8	8.2	2	3	LEIC_12_1.txt	15	17	1	0	0		0.67822	0.92183	0.8279				0.5986	0.56045	0.19921	0.59763	0.92568	0.81172				0.77968	0.611	0.19533																LEIC_12_2.txt	95	17	2	0	0
8	8.2	2	3	LEIC_16_1.txt	11	18	1	0	0		0.53597	0.76178	0.65191				1.194	0.79498	0.39886	0.38077	0.71879	0.64169				1.5791	0.78154	-0.097566																LEIC_16_2.txt	54	18	2	0	0
8	8.2	2	3	LEIC_17_1.txt	37	19	1	0	0		0.55726	0.90496	0.85825				0.86548	0.6404	0.045183	0.51042	0.908	0.83577				0.77193	0.64355	0.067405																LEIC_17_2.txt	128	19	2	0	0
8	8.2	2	3	LEIC_18_1.txt	62	20	1	0	0		0.30446	0.80835	0.90935				2.0797	0.95844	0.44732	0.30499	0.83436	0.92746				2.0266	0.94939	0.48113																LEIC_18_2.txt	80	20	2	0	0
8	8.2	2	3	LEIC_20_1.txt	30	21	1	0	0		0.53949	0.88701	0.83616				0.66066	0.94222	0.59828	0.39558	0.86906	0.80212				0.23439	0.88552	0.61155																LEIC_20_2.txt	53	21	2	0	0
8	8.2	2	3	LEIC_24_1.txt	108	22	1	0	0		0.75776	0.91407	0.85714				0.67105	0.58926	0.10786	0.78627	0.91833	0.92182				0.64059	0.45581	-0.025051																LEIC_24_2.txt	73	22	2	0	0
8	8.2	2	3	LEIC_25_1.txt	31	23	1	0	0		0.51479	0.6895	0.81733				1.4504	0.58157	-0.18473	0.55089	0.73704	0.77139				1.4281	0.57587	-0.12061																LEIC_25_2.txt	66	23	2	0	0
8	8.2	2	3	LEIC_29_1.txt	126	24	1	0	0		0.58224	0.79969	0.66304				1.45	1.054	0.54828	0.52626	0.78187	0.68561				1.4708	0.92799	0.53769																LEIC_29_2.txt	88	24	2	0	0
8	8.2	2	3	LEIC_3_1.txt	60	25	1	0	0		0.4627	0.95395	0.84856				1.9509	1.3239	0.43079	0.44428	0.95194	0.85014				1.7807	1.3388	0.42163																LEIC_3_2.txt	109	25	2	0	0
8	8.2	2	3	LEIC_4_1.txt	100	26	1	0	0		0.46102	0.82611	0.83572				1.0791	0.77203	0.21998	0.4713	0.80121	0.84071				0.81171	0.76706	0.29285																LEIC_4_2.txt	67	26	2	0	0
8	8.2	2	3	LEIC_6_1.txt	47	27	1	0	0		0.47622	0.88932	0.8588				0.61738	0.55179	0.20771	0.54207	0.88195	0.82864				0.55127	0.53528	0.20765																LEIC_6_2.txt	35	27	2	0	0
8	8.2	2	3	LEIC_8_1.txt	87	28	1	0	0		0.51243	0.85003	0.59287				1.1907	0.65778	0.2131	0.60596	0.87129	0.69088				0.83983	0.65141	0.24478																LEIC_8_2.txt	55	28	2	0	0
8	8.2	2	3	LEIC_9_1.txt	129	29	1	0	0		0.7917	0.92086	0.77764				0.60873	0.32179	0.10256	0.7429	0.92696	0.8914				0.68673	0.46032	0.096516																LEIC_9_2.txt	41	29	2	0	0
8	8.2	2	3	MUMC_1_1.txt	75	30	1	0	0		0.3389	0.67654	0.8432				1.4634	0.73666	0.16339	0.28598	0.53547	0.86198				0.64609	0.70175	0.1494																MUMC_1_2.txt	46	30	2	0	0
8	8.2	2	3	MUMC_10_1.txt	13	31	1	0	0		0.56151	0.77023	0.59863				1.2077	0.87211	0.52783	0.65372	0.85341	0.69314				1.0818	0.83059	0.27527																MUMC_10_2.txt	36	31	2	0	0
8	8.2	2	3	MUMC_4_1.txt	132	32	1	0	0		0.5565	0.76497	0.6883				1.1963	0.85385	0.43076	0.6403	0.77407	0.73084				1.0765	0.85743	0.56818																MUMC_4_2.txt	86	32	2	0	0
8	8.2	2	3	MUMC_5_1.txt	34	33	1	0	0		0.79888	0.61819	0.37286				1.2512	1.4182	0.56894	0.77489	0.63162	0.3154				1.2579	1.1079	0.75048																MUMC_5_2.txt	43	33	2	0	0
8	8.2	2	3	MUMC_7_1.txt	110	34	1	0	0		0.43222	0.70096	0.73937				0.47503	1.2159	0.19297	0.29271	0.69084	0.75106				1.1997	1.2419	0.20767																MUMC_7_2.txt	119	34	2	0	0
8	8.2	2	3	MUMC_8_1.txt	115	35	1	0	0		0.46147	0.83141	0.91533				1.7059	0.78361	0.35046	0.56578	0.80188	0.87569				1.3615	0.84811	0.38732																MUMC_8_2.txt	76	35	2	0	0
8	8.2	2	3	Radboudumc_1_1.txt	18	36	1	0	0		0.5504	0.73534	0.84041				0.62729	0.81905	0.091188	0.55716	0.71882	0.85765				0.4278	0.7864	0.16732																Radboudumc_1_2.txt	8	36	2	0	0
8	8.2	2	3	Radboudumc_10_1.txt	133	37	1	1	0	7	0.37994	0.43388	0.83208				1.0816	1.1316	0.25362	0.51015	0.77538	0.81679				1.4522	0.84481	0.47117	0.37994	0.43388	0.83208				1.0816	1.1316	0.25362							Radboudumc_10_2.txt	3	37	2	1	0
8	8.2	2	3	Radboudumc_11_1.txt	48	38	1	0	1	9	0.41847	0.59426	0.76377				0.70149	0.72044	0.17489	0.39507	0.75639	0.94645				1.5794	1.2627	0.85247	0.39507	0.75639	0.94645				1.5794	1.2627	0.85247							Radboudumc_11_2.txt	9	38	2	0	1
8	8.2	2	3	Radboudumc_13_1.txt	148	39	1	0	0		0.77847	0.69918	0.8835				1.1306	0.72407	0.14005	0.71528	0.7244	0.87315				1.1284	0.58378	0.093697																Radboudumc_13_2.txt	150	39	2	0	0
8	8.2	2	3	Radboudumc_14_1.txt	19	40	1	0	0		0.78877	0.43221	0.68246				1.09	0.88333	0.5413	0.75318	0.53458	0.70992				0.96438	1.0144	0.51388																Radboudumc_14_2.txt	78	40	2	0	0
8	8.2	2	3	Radboudumc_15_1.txt	103	41	1	0	0		0.54725	0.43363	0.34192				0.74534	0.34357	0.95971	0.59702	0.40705	0.32711				0.85102	0.33856	0.63615																Radboudumc_15_2.txt	111	41	2	0	0
8	8.2	2	3	Radboudumc_16_1.txt	10	42	1	0	0		0.3947	0.88964	0.90504				1.3903	0.73443	0.11808	0.56031	0.91634	0.88075				1.3054	0.71112	0.17974																Radboudumc_16_2.txt	123	42	2	0	0
8	8.2	2	3	Radboudumc_17_1.txt	125	43	1	0	0		0.59494	0.7157	0.88042				0.75206	0.66904	0.19318	0.5746	0.6657	0.82566				1.0975	0.71381	0.2103																Radboudumc_17_2.txt	142	43	2	0	0
8	8.2	2	3	Radboudumc_2_1.txt	101	44	1	0	0		0.63847	0.69428	0.50977				0.34536	0.71749	0.26041	0.63841	0.70219	0.59556				0.4016	0.69865	0.27377																Radboudumc_2_2.txt	63	44	2	0	0
8	8.2	2	3	Radboudumc_3_1.txt	118	45	1	0	0		0.83841	0.9522	0.77951				0.6692	0.53563	0.14868	0.82067	0.95625	0.79128				0.6702	0.58902	0.16188																Radboudumc_3_2.txt	145	45	2	0	0
8	8.2	2	3	Radboudumc_5_1.txt	96	46	1	1	0	0	0.27636	0.69735	0.97977				-1.8137	-0.061518	0.0092412	0.66345	0.72505	0.87874				0.77753	0.88673	0.07412	0.27636	0.69735	0.97977				-1.8137	-0.061518	0.0092412							Radboudumc_5_2.txt	82	46	2	1	0
8	8.2	2	3	Radboudumc_6_1.txt	72	47	1	0	1	2	0.77382	0.84908	0.87087				0.54055	0.64379	0.32703	0.46784	0.72563	0.9805				0.59819	-0.011611	0.016999	0.46784	0.72563	0.9805				0.59819	-0.011611	0.016999							Radboudumc_6_2.txt	93	47	2	0	1
8	8.2	2	3	Radboudumc_7_1.txt	124	48	1	1	0	4	0.66402	0.81231	0.96181				0.30749	0.23674	0.065193	0.67314	0.61169	0.75374				1.0225	0.72702	-0.71169	0.66402	0.81231	0.96181				0.30749	0.23674	0.065193							Radboudumc_7_2.txt	49	48	2	1	0
8	8.2	2	3	Radboudumc_8_1.txt	44	49	1	1	0	5	0.36005	0.84442	0.97501				0.59035	0.37713	0.095686	0.55012	0.66091	0.5827				0.75849	0.84131	0.53609	0.36005	0.84442	0.97501				0.59035	0.37713	0.095686							Radboudumc_8_2.txt	83	49	2	1	0
8	8.2	2	3	Radboudumc_9_1.txt	144	50	1	0	0		0.59903	0.45073	0.68923				0.38171	0.90536	0.052394	0.61038	0.48848	0.59511				0.42043	1.2198	0.034266																Radboudumc_9_2.txt	6	50	2	0	0
8	8.2	2	3	UMCG_1_1.txt	77	51	1	0	0		0.59507	0.72575	0.89944				0.58705	0.8441	0.15106	0.48303	0.75531	0.887				0.62021	0.96709	0.16704																UMCG_1_2.txt	56	51	2	0	0
8	8.2	2	3	UMCG_10_1.txt	107	52	1	0	0		0.41107	0.70029	0.72911				0.85517	0.72938	0.11297	0.45815	0.79038	0.77464				0.90858	0.76228	0.17654																UMCG_10_2.txt	98	52	2	0	0
8	8.2	2	3	UMCG_2_1.txt	50	53	1	0	0		0.65531	0.84431	0.85106				1.2349	0.61702	-0.29263	0.64644	0.82303	0.80574				1.4138	0.56106	-0.16809																UMCG_2_2.txt	26	53	2	0	0
8	8.2	2	3	UMCG_3_1.txt	138	54	1	0	0		0.60007	0.84865	0.60322				0.76064	0.60577	-0.11387	0.68702	0.82808	0.56421				0.56212	0.55258	-0.10549																UMCG_3_2.txt	121	54	2	0	0
8	8.2	2	3	UMCG_4_1.txt	131	55	1	0	0		0.86942	0.80338	0.84399				1.3985	0.88268	0.54254	0.80272	0.82646	0.86103				1.3889	0.92233	0.58471																UMCG_4_2.txt	147	55	2	0	0
8	8.2	2	3	UMCG_5_1.txt	127	56	1	0	0		0.58273	0.83305	0.61403				1.2399	0.48397	0.80152	0.54631	0.81735	0.51672				0.79667	0.56071	0.79091																UMCG_5_2.txt	21	56	2	0	0
8	8.2	2	3	UMCG_6_1.txt	149	57	1	0	0		0.60834	0.69509	0.4411				1.3945	0.97379	1.5559	0.6317	0.51561	0.45567				1.662	0.96854	1.6785																UMCG_6_2.txt	14	57	2	0	0
8	8.2	2	3	UMCG_7_1.txt	143	58	1	0	0		0.32602	0.79998	0.69854				0.34479	0.76827	0.56199	0.45709	0.74432	0.71042				0.40521	0.90436	0.77095																UMCG_7_2.txt	91	58	2	0	0
8	8.2	2	3	UMCG_8_1.txt	32	59	1	0	0		0.33148	0.70566	0.78902				0.55608	0.93952	0.37155	0.45896	0.74816	0.7784				1.0303	1.0196	0.36357																UMCG_8_2.txt	52	59	2	0	0
8	8.2	2	3	UMCG_9_1.txt	64	60	1	0	0		0.49035	0.74037	0.81952				0.39647	0.58329	0.58866	0.50558	0.72491	0.81171				0.53832	0.56812	0.59835																UMCG_9_2.txt	74	60	2	0	0
8	8.2	2	3	UoS_1_1.txt	70	61	1	0	0		0.4616	0.71137	0.80189				1.1333	0.87541	0.11955	0.34665	0.6594	0.78116				1.6925	0.94184	0.077087																UoS_1_2.txt	42	61	2	0	0
8	8.2	2	3	UoS_10_1.txt	5	62	1	0	0		0.76488	0.95243	0.74049				0.47939	0.25738	0.2236	0.84136	0.93028	0.5824				0.59411	0.29715	0.12658																UoS_10_2.txt	22	62	2	0	0
8	8.2	2	3	UoS_11_1.txt	68	63	1	0	0		0.33918	0.62664	0.82239				1.3802	0.87078	0.17216	0.54738	0.70751	0.8662				1.2449	0.74119	0.15017																UoS_11_2.txt	130	63	2	0	0
8	8.2	2	3	UoS_12_1.txt	40	64	1	0	0		0.68972	0.8663	0.84042				0.95549	0.67382	0.33004	0.49058	0.85391	0.81312				1.1216	0.60921	0.40573																UoS_12_2.txt	38	64	2	0	0
8	8.2	2	3	UoS_13_1.txt	135	65	1	0	0		0.39543	0.74803	0.65185				1.4011	0.28755	0.37494	0.40881	0.65999	0.61829				1.1876	0.37171	0.40722																UoS_13_2.txt	134	65	2	0	0
8	8.2	2	3	UoS_14_1.txt	23	66	1	0	0		0.42042	0.57635	0.68431				0.91859	0.49773	-0.03715	0.42521	0.70276	0.735				1.6537	0.66131	0.10726																UoS_14_2.txt	79	66	2	0	0
8	8.2	2	3	UoS_15_1.txt	16	67	1	0	0		0.3342	0.4316	0.76226				1.6482	1.1498	0.35626	0.52159	0.69326	0.94029				1.1309	1.3856	0.79249																UoS_15_2.txt	7	67	2	0	0
8	8.2	2	3	UoS_2_1.txt	92	68	1	0	0		0.38047	0.70184	0.90473				0.80972	1.0177	0.16821	0.35915	0.77594	0.89124				0.7028	0.98084	0.20888																UoS_2_2.txt	69	68	2	0	0
8	8.2	2	3	UoS_3_1.txt	1	69	1	0	0		0.54581	0.83432	0.84511				0.12977	0.65219	0.13242	0.40717	0.77513	0.96673				0.85887	0.94642	0.27133																UoS_3_2.txt	12	69	2	0	1
8	8.2	2	3	UoS_4_1.txt	139	70	1	0	0		0.76204	0.75962	0.71547				0.36107	0.6604	0.21048	0.67082	0.68183	0.43992				0.80902	0.47452	0.3059																UoS_4_2.txt	84	70	2	0	0
8	8.2	2	3	UoS_5_1.txt	116	71	1	0	1	9	0.21956	0.62721	0.71423				0.12254	1.0385	0.16199	0.22712	0.73993	0.90361				1.9606	1.4336	0.89904	0.22712	0.73993	0.90361				1.9606	1.4336	0.89904							UoS_5_2.txt	2	71	2	1	0
8	8.2	2	3	UoS_6_1.txt	81	72	1	0	0		0.53724	0.84974	0.63792				0.98184	0.82487	0.42856	0.55951	0.87305	0.71952				0.48215	0.7984	0.47888																UoS_6_2.txt	65	72	2	0	0
8	8.2	2	3	UoS_7_1.txt	104	73	1	0	0		0.3921	0.82851	0.79848				2.1634	0.72797	0.14462	0.43837	0.8459	0.81542				1.6579	0.78123	0.18626																UoS_7_2.txt	99	73	2	0	0
8	8.2	2	3	UoS_8_1.txt	90	74	1	0	0		0.34849	0.68203	0.80505				-0.29343	0.96111	0.54056	0.42623	0.62067	0.77184				-0.90594	1.1253	0.48397																UoS_8_2.txt	120	74	2	0	0
8	8.2	2	3	UoS_9_1.txt	113	75	1	0	0		0.37584	0.67194	0.80055				1.3476	0.86493	-0.079063	0.46573	0.74398	0.87981				1.3485	0.94999	0.024172																UoS_9_2.txt	29	75	2	0	0
9	9.1	1	1	IEEM_1_1.txt	140	1	1	1	0	0	0.473097	0.93196	0.999952	0.22568	0.268882	0.274476	0.137038	0.00498784	0.00114041	0.478992	0.42965	0.718047	0.583828	0.590893	1.10724	1.92516	1.38016	0.730654	0.473097	0.93196	0.999952	0.22568	0.268882	0.274476	0.137038	0.00498784	0.00114041							IEEM_1_2.txt	85	1	2	1	0
9	9.1	1	1	IEEM_10_1.txt	117	2	1	1	0	9	0.672204	0.928732	0.997593	0.136662	0.117539	0.275505	1.95335	1.46204	0.778146	0.525674	0.494831	0.449238	0.414086	0.429656	0.584748	0.508653	0.407492	0.922265	0.672204	0.928732	0.997593	0.136662	0.117539	0.275505	1.95335	1.46204	0.778146							IEEM_10_2.txt	137	2	2	1	0
9	9.1	1	1	IEEM_11_1.txt	4	3	1	1	0	0	0.691198	0.919615	0.999974	0.39732	0.279502	0.278668	0.0935207	0.0233796	0.00105898	0.743144	0.847578	0.831705	0.557117	0.597277	0.71832	0.409624	0.676929	0.294762	0.691198	0.919615	0.999974	0.39732	0.279502	0.278668	0.0935207	0.0233796	0.00105898							IEEM_11_2.txt	25	3	2	1	0
9	9.1	1	1	IEEM_12_1.txt	33	4	1	1	0	1	0.741211	0.897182	0.999957	0.398657	0.297927	0.271579	0.191173	0.187611	0.0148424	0.576109	0.661851	0.805901	0.498824	0.524706	0.586217	0.209951	0.403841	0.134874	0.741211	0.897182	0.999957	0.398657	0.297927	0.271579	0.191173	0.187611	0.0148424							IEEM_12_2.txt	71	4	2	1	0
9	9.1	1	1	IEEM_13_1.txt	45	5	1	1	0	2	0.691222	0.913308	0.999651	0.235715	0.254482	0.221467	0.211463	0.104503	0.0300668	0.66398	0.584838	0.694786	0.267022	0.411561	0.585234	1.00042	0.964047	0.589499	0.691222	0.913308	0.999651	0.235715	0.254482	0.221467	0.211463	0.104503	0.0300668							IEEM_13_2.txt	114	5	2	1	0
9	9.1	1	1	IEEM_14_1.txt	24	6	1	1	0	3	0.605544	0.907116	0.999732	0.208423	0.20768	0.211459	0.25871	0.150828	0.046236	0.738624	0.841721	0.756684	0.432743	0.80968	0.6171	0.848803	0.359189	0.0830086	0.605544	0.907116	0.999732	0.208423	0.20768	0.211459	0.25871	0.150828	0.046236							IEEM_14_2.txt	57	6	2	1	0
9	9.1	1	1	IEEM_15_1.txt	61	7	1	1	0	5	0.611242	0.955499	0.999406	0.396348	0.452767	0.410404	0.911761	0.460296	0.0696291	0.600508	0.752517	0.694658	0.732755	1.23889	1.39236	0.608292	0.678036	0.464543	0.611242	0.955499	0.999406	0.396348	0.452767	0.410404	0.911761	0.460296	0.0696291							IEEM_15_2.txt	39	7	2	1	0
9	9.1	1	1	IEEM_2_1.txt	51	8	1	1	0	1	0.658764	0.877204	0.999877	0.643294	0.429474	0.384491	0.23685	0.066905	0.0129764	0.638783	0.835508	0.562061	0.855377	1.20593	0.68029	0.978123	0.569223	0.426754	0.658764	0.877204	0.999877	0.643294	0.429474	0.384491	0.23685	0.066905	0.0129764							IEEM_2_2.txt	136	8	2	1	0
9	9.1	1	1	IEEM_3_1.txt	106	9	1	1	0	2	0.588661	0.914057	0.99994	0.204828	0.213726	0.210818	0.619191	0.138355	0.0290113	0.537436	0.559396	0.510635	0.379994	0.605901	0.486261	1.5003	0.806428	0.317565	0.588661	0.914057	0.99994	0.204828	0.213726	0.210818	0.619191	0.138355	0.0290113							IEEM_3_2.txt	27	9	2	1	0
9	9.1	1	1	IEEM_4_1.txt	59	10	1	1	0	3	0.690046	0.916882	0.999646	0.355367	0.346506	0.316002	0.450857	0.171195	0.0434552	0.678771	0.729518	0.839641	0.538065	0.594391	0.775283	0.212199	0.255534	0.137701	0.690046	0.916882	0.999646	0.355367	0.346506	0.316002	0.450857	0.171195	0.0434552							IEEM_4_2.txt	122	10	2	1	0
9	9.1	1	1	IEEM_5_1.txt	58	11	1	1	0	4	0.683959	0.931346	0.999423	0.331524	0.255906	0.258655	0.884754	0.38016	0.0588997	0.703741	0.831909	0.624912	0.49616	0.519004	0.456058	0.758786	0.750077	0.601378	0.683959	0.931346	0.999423	0.331524	0.255906	0.258655	0.884754	0.38016	0.0588997							IEEM_5_2.txt	146	11	2	1	0
9	9.1	1	1	IEEM_6_1.txt	97	12	1	1	0	5	0.674907	0.950942	0.999646	0.311366	0.400818	0.363772	1.14301	0.401894	0.0670823	0.671378	0.72076	0.686136	0.910242	1.1138	0.964955	0.988182	0.613069	0.708436	0.674907	0.950942	0.999646	0.311366	0.400818	0.363772	1.14301	0.401894	0.0670823							IEEM_6_2.txt	105	12	2	1	0
9	9.1	1	1	IEEM_7_1.txt	141	13	1	1	0	6	0.717768	0.971431	0.999608	0.274099	0.316539	0.309932	0.828331	0.557081	0.109605	0.612765	0.57809	0.711154	0.774032	0.783115	1.03204	0.713538	0.751688	0.288582	0.717768	0.971431	0.999608	0.274099	0.316539	0.309932	0.828331	0.557081	0.109605							IEEM_7_2.txt	102	13	2	1	0
9	9.1	1	1	IEEM_8_1.txt	20	14	1	1	0	7	0.535917	0.898579	0.998685	0.174781	0.209809	0.259716	1.36433	1.01044	0.218512	0.547291	0.683115	0.566997	0.418739	0.645843	0.626399	1.02423	0.772524	0.621058	0.535917	0.898579	0.998685	0.174781	0.209809	0.259716	1.36433	1.01044	0.218512							IEEM_8_2.txt	94	14	2	1	0
9	9.1	1	1	IEEM_9_1.txt	89	15	1	1	0	8	0.61073	0.861846	0.998617	0.22697	0.182138	0.336454	1.99859	1.38998	0.45472	0.649798	0.74873	0.875433	0.993621	0.960505	0.742155	1.05948	0.514878	0.0465569	0.61073	0.861846	0.998617	0.22697	0.182138	0.336454	1.99859	1.38998	0.45472							IEEM_9_2.txt	17	15	2	1	0
9	9.1	1	1	LEIC_11_1.txt	28	16	1	0	0		0.631255	0.754721	0.784207	0.856896	1.07994	1.00862	0.607023	0.595989	0.254101	0.597959	0.802623	0.766787	0.687916	0.886757	0.939875	0.734265	0.580467	0.404503																LEIC_11_2.txt	112	16	2	0	0
9	9.1	1	1	LEIC_12_1.txt	15	17	1	0	0		0.819103	0.935853	0.967735	0.607034	0.947728	1.33271	0.732658	0.419065	0.118675	0.842072	0.947157	0.967972	0.433551	0.597041	0.824413	1.09111	0.596174	0.156884																LEIC_12_2.txt	95	17	2	0	0
9	9.1	1	1	LEIC_16_1.txt	11	18	1	0	0		0.743247	0.835848	0.73571	0.541454	0.908071	0.872246	0.865365	0.892107	0.393836	0.646988	0.822765	0.7746	0.480171	0.949462	1.00324	1.24118	0.776865	0.406981																LEIC_16_2.txt	54	18	2	0	0
9	9.1	1	1	LEIC_17_1.txt	37	19	1	0	0		0.74009	0.923768	0.895555	0.71821	1.26549	1.38207	0.669068	0.712343	0.291616	0.746446	0.930162	0.878857	0.698488	1.26855	1.29818	0.726855	0.649823	0.194395																LEIC_17_2.txt	128	19	2	0	0
9	9.1	1	1	LEIC_18_1.txt	62	20	1	0	0		0.563123	0.863274	0.849608	1.56158	2.95674	2.79652	1.47872	0.988577	0.571001	0.638186	0.851075	0.866725	2.18486	3.96032	2.97296	1.62529	1.00491	0.633839																LEIC_18_2.txt	80	20	2	0	0
9	9.1	1	1	LEIC_20_1.txt	30	21	1	0	0		0.712914	0.95017	0.897596	0.359187	0.682466	0.98273	0.838983	0.874442	0.454296	0.629447	0.934646	0.819178	0.324907	0.582845	0.689419	0.751111	0.783665	0.537963																LEIC_20_2.txt	53	21	2	0	0
9	9.1	1	1	LEIC_24_1.txt	108	22	1	0	0		0.86087	0.91414	0.802812	0.816934	0.666292	0.838589	0.744564	0.530855	0.238783	0.893767	0.962453	0.859703	0.8346	0.697541	0.775737	0.64341	0.441842	0.249227																LEIC_24_2.txt	73	22	2	0	0
9	9.1	1	1	LEIC_25_1.txt	31	23	1	0	0		0.844863	0.801923	0.792866	0.551534	0.582682	0.753464	1.04712	0.461279	0.325181	0.805445	0.823186	0.731128	0.52568	0.584278	0.606841	1.06009	0.504478	0.269337																LEIC_25_2.txt	66	23	2	0	0
9	9.1	1	1	LEIC_29_1.txt	126	24	1	0	0		0.796249	0.923198	0.786851	0.514377	0.749308	0.712085	1.11858	1.02922	0.531816	0.756783	0.937835	0.802245	0.409075	0.596847	0.653529	0.939437	0.988292	0.447442																LEIC_29_2.txt	88	24	2	0	0
9	9.1	1	1	LEIC_3_1.txt	60	25	1	0	0		0.662522	0.941805	0.894372	0.465126	1.25983	1.6533	1.43644	1.22261	0.41259	0.678191	0.950237	0.887051	0.538985	1.49618	1.78208	1.33509	1.20733	0.494344																LEIC_3_2.txt	109	25	2	0	0
9	9.1	1	1	LEIC_4_1.txt	100	26	1	0	0		0.760197	0.922775	0.934187	0.558356	1.20729	1.49938	0.857153	0.714552	0.284233	0.665071	0.885824	0.905579	0.494888	1.28046	1.60688	0.805944	0.747512	0.324461																LEIC_4_2.txt	67	26	2	0	0
9	9.1	1	1	LEIC_6_1.txt	47	27	1	0	0		0.768581	0.923992	0.912822	0.700174	0.517992	0.673986	0.821873	0.579638	0.183316	0.787075	0.904537	0.855278	0.820674	0.54096	0.610161	0.753493	0.596452	0.176618																LEIC_6_2.txt	35	27	2	0	0
9	9.1	1	1	LEIC_8_1.txt	87	28	1	0	0		0.695614	0.903512	0.717092	0.685197	1.12343	1.46068	0.944762	0.667974	0.419018	0.725681	0.922846	0.791393	0.728491	1.17156	1.47649	0.858433	0.689063	0.184676																LEIC_8_2.txt	55	28	2	0	0
9	9.1	1	1	LEIC_9_1.txt	129	29	1	0	0		0.854785	0.96692	0.798828	1.14804	1.29976	1.45396	0.6016	0.338878	0.169362	0.861595	0.975908	0.916881	1.08256	1.3944	1.69463	0.530835	0.423348	0.165254																LEIC_9_2.txt	41	29	2	0	0
9	9.1	1	1	MUMC_1_1.txt	75	30	1	0	0		0.709939	0.818477	0.866593	0.641559	1.04728	1.25717	0.808838	0.771082	0.24831	0.611423	0.70109	0.850672	0.728331	1.10248	1.46112	1.06018	0.864503	0.242616																MUMC_1_2.txt	46	30	2	0	0
9	9.1	1	1	MUMC_10_1.txt	13	31	1	0	0		0.683937	0.838155	0.623398	0.268028	0.372855	0.831126	1.18923	0.76888	0.80338	0.772032	0.923771	0.75351	0.385583	0.615991	0.939204	0.835916	0.790852	0.479442																MUMC_10_2.txt	36	31	2	0	0
9	9.1	1	1	MUMC_4_1.txt	132	32	1	0	0		0.716795	0.805863	0.611604	0.827869	1.18374	0.970459	0.962348	0.825129	0.344149	0.679458	0.792106	0.64549	0.776688	1.18686	0.983841	0.868817	0.82664	0.469202																MUMC_4_2.txt	86	32	2	0	0
9	9.1	1	1	MUMC_5_1.txt	34	33	1	0	0		0.893375	0.719793	0.483494	0.495464	0.339415	0.460868	1.11711	1.41818	0.597081	0.897912	0.735467	0.425502	0.484064	0.362337	0.378587	1.0645	1.16741	1.07584																MUMC_5_2.txt	43	33	2	0	0
9	9.1	1	1	MUMC_7_1.txt	110	34	1	0	0		0.65235	0.830725	0.852262	0.379301	0.702207	1.27038	0.744224	1.07194	0.431745	0.50491	0.792798	0.83544	0.300788	0.811696	1.23215	0.885511	1.00935	0.32852																MUMC_7_2.txt	119	34	2	0	0
9	9.1	1	1	MUMC_8_1.txt	115	35	1	0	0		0.62979	0.909833	0.880971	0.492433	0.730382	0.883136	1.22267	0.730336	0.389944	0.699833	0.889316	0.789125	0.590357	0.635346	0.803075	1.28355	0.836984	0.46949																MUMC_8_2.txt	76	35	2	0	0
9	9.1	1	1	Radboudumc_1_1.txt	18	36	1	0	0		0.780868	0.850626	0.835498	0.593253	0.894827	0.973831	0.605696	0.708849	0.127363	0.815802	0.839624	0.816066	0.608708	0.862939	0.937316	0.592631	0.695319	0.130017																Radboudumc_1_2.txt	8	36	2	0	0
9	9.1	1	1	Radboudumc_10_1.txt	133	37	1	1	0	7	0.572235	0.578327	0.768521	0.241947	0.183061	0.19694	0.877009	1.49823	0.375536	0.725198	0.846827	0.74103	0.587945	0.888019	0.876704	1.12354	0.789454	0.375449	0.572235	0.578327	0.768521	0.241947	0.183061	0.19694	0.877009	1.49823	0.375536							Radboudumc_10_2.txt	3	37	2	1	0
9	9.1	1	1	Radboudumc_11_1.txt	48	38	1	0	1	9	0.695192	0.761601	0.737838	0.495752	0.609985	0.675214	0.488287	0.625839	0.232905	0.49208	0.922795	0.997759	0.143069	0.130855	0.313242	1.61704	1.32392	0.788447	0.49208	0.922795	0.997759	0.143069	0.130855	0.313242	1.61704	1.32392	0.788447							Radboudumc_11_2.txt	9	38	2	0	1
9	9.1	1	1	Radboudumc_13_1.txt	148	39	1	0	0		0.88	0.819616	0.947564	0.850796	0.780451	1.0401	0.998018	0.515268	0.220083	0.880322	0.839212	0.924857	0.963672	0.850726	1.10443	1.09508	0.623581	0.193657																Radboudumc_13_2.txt	150	39	2	0	0
9	9.1	1	1	Radboudumc_14_1.txt	19	40	1	0	0		0.856993	0.655244	0.877739	0.496085	0.310186	0.619784	0.893959	0.962211	0.482407	0.863475	0.6157	0.874841	0.532942	0.330004	0.747042	0.782674	0.64621	0.435654																Radboudumc_14_2.txt	78	40	2	0	0
9	9.1	1	1	Radboudumc_15_1.txt	103	41	1	0	0		0.809419	0.480948	0.628979	0.492022	0.288871	0.342947	0.931669	0.615107	0.571043	0.79268	0.486596	0.631654	0.460118	0.254394	0.328619	0.921578	0.569219	0.345497																Radboudumc_15_2.txt	111	41	2	0	0
9	9.1	1	1	Radboudumc_16_1.txt	10	42	1	0	0		0.626778	0.91022	0.810535	0.421565	0.678227	0.801867	1.29644	0.646113	0.17035	0.705287	0.932905	0.795202	0.449876	0.637274	0.692611	1.11549	0.696224	0.282536																Radboudumc_16_2.txt	123	42	2	0	0
9	9.1	1	1	Radboudumc_17_1.txt	125	43	1	0	0		0.686298	0.841563	0.883944	0.350794	0.849941	1.12153	0.763216	0.657914	0.285027	0.723375	0.784453	0.805672	0.280509	0.599952	0.704108	0.890314	0.720492	0.428809																Radboudumc_17_2.txt	142	43	2	0	0
9	9.1	1	1	Radboudumc_2_1.txt	101	44	1	0	0		0.787347	0.733329	0.715712	0.52022	0.440716	0.735292	0.555658	0.57942	0.681847	0.744104	0.751003	0.757424	0.514595	0.520896	0.729083	0.576884	0.524137	0.44169																Radboudumc_2_2.txt	63	44	2	0	0
9	9.1	1	1	Radboudumc_3_1.txt	118	45	1	0	0		0.87658	0.968753	0.82361	0.566767	0.549197	0.590793	0.506783	0.561232	0.306799	0.861665	0.975301	0.812591	0.527281	0.552315	0.564161	0.587281	0.587813	0.320904																Radboudumc_3_2.txt	145	45	2	0	0
9	9.1	1	1	Radboudumc_5_1.txt	96	46	1	1	0	0	0.62066	0.925204	0.999922	0.285876	0.28241	0.283172		0.00286737	0.00213662	0.748115	0.708953	0.878522	0.429349	0.413861	0.844859	0.802523	0.955153	0.316438	0.62066	0.925204	0.999922	0.285876	0.28241	0.283172		0.00286737	0.00213662							Radboudumc_5_2.txt	82	46	2	1	0
9	9.1	1	1	Radboudumc_6_1.txt	72	47	1	0	1	2	0.870131	0.922284	0.929453	0.774364	0.949973	1.07734	0.510791	0.627276	0.315106	0.680684	0.880694	0.999575	0.405107	0.299874	0.331216	0.359885	0.137591	0.0251769	0.680684	0.880694	0.999575	0.405107	0.299874	0.331216	0.359885	0.137591	0.0251769							Radboudumc_6_2.txt	93	47	2	0	1
9	9.1	1	1	Radboudumc_7_1.txt	124	48	1	1	0	4	0.857484	0.947619	0.997563	0.232023	0.214048	0.209669	0.471271	0.27882	0.0518392	0.835929	0.748047	0.743281	0.262422	0.300064	0.577207	1.09367	0.687874	0.171458	0.857484	0.947619	0.997563	0.232023	0.214048	0.209669	0.471271	0.27882	0.0518392							Radboudumc_7_2.txt	49	48	2	1	0
9	9.1	1	1	Radboudumc_8_1.txt	44	49	1	1	0	5	0.645503	0.951085	0.999218	0.193394	0.218448	0.216031	0.0442184	0.302399	0.0713041	0.697604	0.749638	0.558623	0.444962	0.522871	0.607566	0.801793	0.751801	0.696667	0.645503	0.951085	0.999218	0.193394	0.218448	0.216031	0.0442184	0.302399	0.0713041							Radboudumc_8_2.txt	83	49	2	1	0
9	9.1	1	1	Radboudumc_9_1.txt	144	50	1	0	0		0.768949	0.70364	0.655349	0.463566	0.353429	0.299096	0.650026	1.10556	0.41218	0.736551	0.720678	0.622782	0.379456	0.31555	0.299917	0.759745	1.58925	0.387458																Radboudumc_9_2.txt	6	50	2	0	0
9	9.1	1	1	UMCG_1_1.txt	77	51	1	0	0		0.690946	0.802711	0.858376	0.434181	0.7077	0.464977	0.823919	0.843217	0.253189	0.607667	0.844886	0.845115	0.580685	1.24856	0.690355	1.03114	0.856519	0.250359																UMCG_1_2.txt	56	51	2	0	0
9	9.1	1	1	UMCG_10_1.txt	107	52	1	0	0		0.438543	0.749428	0.720154	0.270418	0.509213	0.830866	1.19169	0.78455	0.442946	0.617704	0.828149	0.705394	0.268824	0.384218	0.772846	0.773619	0.731922	0.338703																UMCG_10_2.txt	98	52	2	0	0
9	9.1	1	1	UMCG_2_1.txt	50	53	1	0	0		0.891509	0.935391	0.8305	0.719631	1.19389	0.590948	0.862222	0.542024		0.825686	0.908319	0.77127	0.610336	1.06958	0.622738	0.887667	0.513885	0.167815																UMCG_2_2.txt	26	53	2	0	0
9	9.1	1	1	UMCG_3_1.txt	138	54	1	0	0		0.774522	0.897762	0.803915	0.54871	0.949197	0.810535	0.613236	0.446274	0.328822	0.890501	0.91265	0.813938	0.568324	0.737151	0.63502	0.475124	0.418934	0.190025																UMCG_3_2.txt	121	54	2	0	0
9	9.1	1	1	UMCG_4_1.txt	131	55	1	0	0		0.919051	0.897438	0.853224	0.446614	0.4387	0.779169	1.42381	0.934925	0.405644	0.898705	0.916051	0.874333	0.466005	0.489511	0.719016	1.36505	0.980573	0.410503																UMCG_4_2.txt	147	55	2	0	0
9	9.1	1	1	UMCG_5_1.txt	127	56	1	0	0		0.735543	0.89673	0.723968	0.466002	0.798781	0.585568	1.14632	0.435814	0.804761	0.733218	0.906588	0.683322	0.477549	0.706583	0.55348	1.08263	0.488131	0.765846																UMCG_5_2.txt	21	56	2	0	0
9	9.1	1	1	UMCG_6_1.txt	149	57	1	0	0		0.692125	0.776907	0.569953	0.296461	0.471806	0.377673	0.90694	0.833937	1.68426	0.775061	0.75874	0.505411	0.302308	0.284708	0.365695	1.07449	0.518137	1.70029																UMCG_6_2.txt	14	57	2	0	0
9	9.1	1	1	UMCG_7_1.txt	143	58	1	0	0		0.587006	0.879201	0.668019	0.364651	0.726007	0.813732	1.15078	0.758107	0.494563	0.713368	0.863944	0.735818	0.445637	0.707086	0.851249	1.12667	0.79114	0.792871																UMCG_7_2.txt	91	58	2	0	0
9	9.1	1	1	UMCG_8_1.txt	32	59	1	0	0		0.493087	0.770462	0.824824	0.336994	0.626679	1.12636	0.84914	0.925311	0.331579	0.6864	0.841922	0.82258	0.623001	0.910522	1.44026	0.646791	1.0242	0.271873																UMCG_8_2.txt	52	59	2	0	0
9	9.1	1	1	UMCG_9_1.txt	64	60	1	0	0		0.605301	0.82148	0.826571	0.444871	0.874906	1.38563	0.656177	0.530755	0.518945	0.667248	0.788382	0.849934	0.427051	0.717031	1.25734	0.982998	0.581105	0.481203																UMCG_9_2.txt	74	60	2	0	0
9	9.1	1	1	UoS_1_1.txt	70	61	1	0	0		0.753837	0.774086	0.815845	1.2161	0.917179	1.22934	1.17479	0.858926	0.659001	0.523476	0.755058	0.781134	0.717508	0.809412	0.986316	1.26968	0.836728	0.42964																UoS_1_2.txt	42	61	2	0	0
9	9.1	1	1	UoS_10_1.txt	5	62	1	0	0		0.806841	0.976269	0.792549	0.58915	0.686278	0.815896	0.373938	0.315422	0.349748	0.834995	0.958022	0.674953	0.490414	0.635321	0.809888	0.739821	0.352114	0.266991																UoS_10_2.txt	22	62	2	0	0
9	9.1	1	1	UoS_11_1.txt	68	63	1	0	0		0.615298	0.865916	0.80375	0.778529	1.54452	1.5815	1.41538	0.943227	0.242409	0.690714	0.896395	0.855572	0.861248	1.59117	1.39741	1.39946	0.899484	0.251345																UoS_11_2.txt	130	63	2	0	0
9	9.1	1	1	UoS_12_1.txt	40	64	1	0	0		0.816558	0.922313	0.764339	1.08915	1.29354	1.43488	0.996029	0.637869	0.309648	0.686436	0.877542	0.6743	0.928782	1.24584	1.33669	1.034	0.562939	0.414643																UoS_12_2.txt	38	64	2	0	0
9	9.1	1	1	UoS_13_1.txt	135	65	1	0	0		0.555032	0.826554	0.721115	0.385492	0.6966	1.11482	1.06997	0.540717	0.31365	0.567816	0.762766	0.705151	0.512203	0.724927	1.18625	0.966357	0.599907	0.414338																UoS_13_2.txt	134	65	2	0	0
9	9.1	1	1	UoS_14_1.txt	23	66	1	0	0		0.562872	0.757676	0.722711	0.543937	0.95326	1.12729	0.863013	0.484619	0.116757	0.50465	0.807281	0.725968	0.514424	1.11973	1.21598	1.49841	0.556524	0.235376																UoS_14_2.txt	79	66	2	0	0
9	9.1	1	1	UoS_15_1.txt	16	67	1	0	0		0.440978	0.428491	0.784708	0.289387	0.305829	0.772779	2.09221	1.11616	0.388996	0.621886	0.884198	0.996723	0.1978	0.132619	0.314568	0.657226	1.32377	0.787973																UoS_15_2.txt	7	67	2	0	0
9	9.1	1	1	UoS_2_1.txt	92	68	1	0	0		0.607986	0.849361	0.931069	0.709618	1.457	1.4784	0.969902	0.968213	0.269824	0.573056	0.914073	0.932048	0.754335	1.91777	1.61122	1.00028	0.909439	0.326332																UoS_2_2.txt	69	68	2	0	0
9	9.1	1	1	UoS_3_1.txt	1	69	1	0	0		0.711157	0.936866	0.876486	0.581722	0.898949	1.18339	0.461716	0.626416	0.245409	0.491716	0.840825	0.998542	0.228664	0.264778	0.3446	1.36891	1.14962	0.218742																UoS_3_2.txt	12	69	2	0	1
9	9.1	1	1	UoS_4_1.txt	139	70	1	0	0		0.888004	0.836815	0.797818	0.900706	1.15187	1.26558	0.409032	0.638583	0.372177	0.861347	0.734411	0.558648	0.869794	0.962991	1.01283	0.565004	0.460949	0.48544																UoS_4_2.txt	84	70	2	0	0
9	9.1	1	1	UoS_5_1.txt	116	71	1	0	1	9	0.560765	0.817397	0.888441	0.506458	0.535752	0.809706	0.6729	0.971009	0.211502	0.585734	0.892301	0.997072	0.166456	0.100498	0.274919	1.25038	1.48127	0.799048	0.585734	0.892301	0.997072	0.166456	0.100498	0.274919	1.25038	1.48127	0.799048							UoS_5_2.txt	2	71	2	1	0
9	9.1	1	1	UoS_6_1.txt	81	72	1	0	0		0.785773	0.891094	0.628647	0.503112	0.608067	0.793886	0.536213	0.809016	0.508584	0.817408	0.909603	0.77741	0.605306	0.717825	0.971311	0.399951	0.759204	0.555141																UoS_6_2.txt	65	72	2	0	0
9	9.1	1	1	UoS_7_1.txt	104	73	1	0	0		0.673364	0.872822	0.747758	0.377266	0.602472	0.631279	2.12997	0.67424	0.369486	0.676977	0.887086	0.75911	0.429702	0.620575	0.61481	1.94535	0.659561	0.289221																UoS_7_2.txt	99	73	2	0	0
9	9.1	1	1	UoS_8_1.txt	90	74	1	0	0		0.529541	0.842366	0.91038	0.426456	1.12101	1.89066	0.85406	1.06898	0.528013	0.591736	0.764786	0.868507	0.451046	1.03864	1.99785	1.48055	1.32192	0.45258																UoS_8_2.txt	120	74	2	0	0
9	9.1	1	1	UoS_9_1.txt	113	75	1	0	0		0.649516	0.828949	0.833277	1.24626	1.21956	1.38232	1.31464	0.754277	0.210841	0.672484	0.869474	0.898173	1.68785	1.63908	1.93348	1.40565	0.773996	0.184756																UoS_9_2.txt	29	75	2	0	0
9	9.2	2	10	IEEM_1_1.txt	140	1	1	1	0	0																															0.19721	0.19724	0.19721	IEEM_1_2.txt	85	1	2	1	0
9	9.2	2	10	IEEM_10_1.txt	117	2	1	1	0	9																															0.45717	0.50039	0.45717	IEEM_10_2.txt	137	2	2	1	0
9	9.2	2	10	IEEM_11_1.txt	4	3	1	1	0	0																															0.4507	0.34745	0.4507	IEEM_11_2.txt	25	3	2	1	0
9	9.2	2	10	IEEM_12_1.txt	33	4	1	1	0	1																															0.25272	0.32912	0.25272	IEEM_12_2.txt	71	4	2	1	0
9	9.2	2	10	IEEM_13_1.txt	45	5	1	1	0	2																															0.65746	0.63258	0.65746	IEEM_13_2.txt	114	5	2	1	0
9	9.2	2	10	IEEM_14_1.txt	24	6	1	1	0	3																															0.60977	0.33553	0.60977	IEEM_14_2.txt	57	6	2	1	0
9	9.2	2	10	IEEM_15_1.txt	61	7	1	1	0	5																															0.5316	0.52947	0.5316	IEEM_15_2.txt	39	7	2	1	0
9	9.2	2	10	IEEM_2_1.txt	51	8	1	1	0	1																															0.57011	0.63755	0.57011	IEEM_2_2.txt	136	8	2	1	0
9	9.2	2	10	IEEM_3_1.txt	106	9	1	1	0	2																															0.46041	0.56466	0.46041	IEEM_3_2.txt	27	9	2	1	0
9	9.2	2	10	IEEM_4_1.txt	59	10	1	1	0	3																															0.20026	0.32965	0.20026	IEEM_4_2.txt	122	10	2	1	0
9	9.2	2	10	IEEM_5_1.txt	58	11	1	1	0	4																															0.36944	0.46982	0.36944	IEEM_5_2.txt	146	11	2	1	0
9	9.2	2	10	IEEM_6_1.txt	97	12	1	1	0	5																															0.29231	0.29994	0.29231	IEEM_6_2.txt	105	12	2	1	0
9	9.2	2	10	IEEM_7_1.txt	141	13	1	1	0	6																															0.27586	0.21164	0.27586	IEEM_7_2.txt	102	13	2	1	0
9	9.2	2	10	IEEM_8_1.txt	20	14	1	1	0	7																															0.42501	0.44153	0.42501	IEEM_8_2.txt	94	14	2	1	0
9	9.2	2	10	IEEM_9_1.txt	89	15	1	1	0	8																															0.62738	0.62721	0.62738	IEEM_9_2.txt	17	15	2	1	0
9	9.2	2	10	LEIC_11_1.txt	28	16	1	0	0																																0.50528	0.46855		LEIC_11_2.txt	112	16	2	0	0
9	9.2	2	10	LEIC_12_1.txt	15	17	1	0	0																																0.46272	0.38379		LEIC_12_2.txt	95	17	2	0	0
9	9.2	2	10	LEIC_16_1.txt	11	18	1	0	0																																0.66164	0.74835		LEIC_16_2.txt	54	18	2	0	0
9	9.2	2	10	LEIC_17_1.txt	37	19	1	0	0																																0.49169	0.61002		LEIC_17_2.txt	128	19	2	0	0
9	9.2	2	10	LEIC_18_1.txt	62	20	1	0	0																																0.61999	0.58422		LEIC_18_2.txt	80	20	2	0	0
9	9.2	2	10	LEIC_20_1.txt	30	21	1	0	0																																0.38197	0.18838		LEIC_20_2.txt	53	21	2	0	0
9	9.2	2	10	LEIC_24_1.txt	108	22	1	0	0																																0.6141	0.60447		LEIC_24_2.txt	73	22	2	0	0
9	9.2	2	10	LEIC_25_1.txt	31	23	1	0	0																																0.34309	0.37515		LEIC_25_2.txt	66	23	2	0	0
9	9.2	2	10	LEIC_29_1.txt	126	24	1	0	0																																0.53089	0.54343		LEIC_29_2.txt	88	24	2	0	0
9	9.2	2	10	LEIC_3_1.txt	60	25	1	0	0																																0.24032	0.51541		LEIC_3_2.txt	109	25	2	0	0
9	9.2	2	10	LEIC_4_1.txt	100	26	1	0	0																																0.42942	0.41127		LEIC_4_2.txt	67	26	2	0	0
9	9.2	2	10	LEIC_6_1.txt	47	27	1	0	0																																0.53324	0.2584		LEIC_6_2.txt	35	27	2	0	0
9	9.2	2	10	LEIC_8_1.txt	87	28	1	0	0																																0.29267	0.41839		LEIC_8_2.txt	55	28	2	0	0
9	9.2	2	10	LEIC_9_1.txt	129	29	1	0	0																																0.57562	0.50564		LEIC_9_2.txt	41	29	2	0	0
9	9.2	2	10	MUMC_1_1.txt	75	30	1	0	0																																0.48888	0.54021		MUMC_1_2.txt	46	30	2	0	0
9	9.2	2	10	MUMC_10_1.txt	13	31	1	0	0																																0.44692	0.34255		MUMC_10_2.txt	36	31	2	0	0
9	9.2	2	10	MUMC_4_1.txt	132	32	1	0	0																																0.64663	0.335		MUMC_4_2.txt	86	32	2	0	0
9	9.2	2	10	MUMC_5_1.txt	34	33	1	0	0																																0.70368	0.73688		MUMC_5_2.txt	43	33	2	0	0
9	9.2	2	10	MUMC_7_1.txt	110	34	1	0	0																																0.54874	0.53692		MUMC_7_2.txt	119	34	2	0	0
9	9.2	2	10	MUMC_8_1.txt	115	35	1	0	0																																0.49158	0.54741		MUMC_8_2.txt	76	35	2	0	0
9	9.2	2	10	Radboudumc_1_1.txt	18	36	1	0	0																																0.4044	0.44467		Radboudumc_1_2.txt	8	36	2	0	0
9	9.2	2	10	Radboudumc_10_1.txt	133	37	1	1	0	7																															0.32907	0.57533	0.32907	Radboudumc_10_2.txt	3	37	2	1	0
9	9.2	2	10	Radboudumc_11_1.txt	48	38	1	0	1	9																															0.47964	0.33378	0.33378	Radboudumc_11_2.txt	9	38	2	0	1
9	9.2	2	10	Radboudumc_13_1.txt	148	39	1	0	0																																0.2817	0.39612		Radboudumc_13_2.txt	150	39	2	0	0
9	9.2	2	10	Radboudumc_14_1.txt	19	40	1	0	0																																0.39171	0.33787		Radboudumc_14_2.txt	78	40	2	0	0
9	9.2	2	10	Radboudumc_15_1.txt	103	41	1	0	0																																0.60083	0.59394		Radboudumc_15_2.txt	111	41	2	0	0
9	9.2	2	10	Radboudumc_16_1.txt	10	42	1	0	0																																0.54446	0.37174		Radboudumc_16_2.txt	123	42	2	0	0
9	9.2	2	10	Radboudumc_17_1.txt	125	43	1	0	0																																0.58743	0.42441		Radboudumc_17_2.txt	142	43	2	0	0
9	9.2	2	10	Radboudumc_2_1.txt	101	44	1	0	0																																0.28656	0.42208		Radboudumc_2_2.txt	63	44	2	0	0
9	9.2	2	10	Radboudumc_3_1.txt	118	45	1	0	0																																0.3551	0.30714		Radboudumc_3_2.txt	145	45	2	0	0
9	9.2	2	10	Radboudumc_5_1.txt	96	46	1	1	0	0																															0.69476	0.70937	0.69476	Radboudumc_5_2.txt	82	46	2	1	0
9	9.2	2	10	Radboudumc_6_1.txt	72	47	1	0	1	2																															0.63631	0.6376	0.6376	Radboudumc_6_2.txt	93	47	2	0	1
9	9.2	2	10	Radboudumc_7_1.txt	124	48	1	1	0	4																															0.40259	0.20127	0.40259	Radboudumc_7_2.txt	49	48	2	1	0
9	9.2	2	10	Radboudumc_8_1.txt	44	49	1	1	0	5																															0.58967	0.59105	0.58967	Radboudumc_8_2.txt	83	49	2	1	0
9	9.2	2	10	Radboudumc_9_1.txt	144	50	1	0	0																																0.52136	0.60064		Radboudumc_9_2.txt	6	50	2	0	0
9	9.2	2	10	UMCG_1_1.txt	77	51	1	0	0																																0.48202	0.60164		UMCG_1_2.txt	56	51	2	0	0
9	9.2	2	10	UMCG_10_1.txt	107	52	1	0	0																																0.38417	0.33208		UMCG_10_2.txt	98	52	2	0	0
9	9.2	2	10	UMCG_2_1.txt	50	53	1	0	0																																0.35253	0.36282		UMCG_2_2.txt	26	53	2	0	0
9	9.2	2	10	UMCG_3_1.txt	138	54	1	0	0																																0.56712	0.68565		UMCG_3_2.txt	121	54	2	0	0
9	9.2	2	10	UMCG_4_1.txt	131	55	1	0	0																																0.59918	0.60764		UMCG_4_2.txt	147	55	2	0	0
9	9.2	2	10	UMCG_5_1.txt	127	56	1	0	0																																0.56933	0.65193		UMCG_5_2.txt	21	56	2	0	0
9	9.2	2	10	UMCG_6_1.txt	149	57	1	0	0																																0.31598	0.25737		UMCG_6_2.txt	14	57	2	0	0
9	9.2	2	10	UMCG_7_1.txt	143	58	1	0	0																																0.54594	0.51711		UMCG_7_2.txt	91	58	2	0	0
9	9.2	2	10	UMCG_8_1.txt	32	59	1	0	0																																0.63687	0.54681		UMCG_8_2.txt	52	59	2	0	0
9	9.2	2	10	UMCG_9_1.txt	64	60	1	0	0																																0.34133	0.24261		UMCG_9_2.txt	74	60	2	0	0
9	9.2	2	10	UoS_1_1.txt	70	61	1	0	0																																0.58887	0.55072		UoS_1_2.txt	42	61	2	0	0
9	9.2	2	10	UoS_10_1.txt	5	62	1	0	0																																0.15683	0.44259		UoS_10_2.txt	22	62	2	0	0
9	9.2	2	10	UoS_11_1.txt	68	63	1	0	0																																0.61284	0.37827		UoS_11_2.txt	130	63	2	0	0
9	9.2	2	10	UoS_12_1.txt	40	64	1	0	0																																0.47073	0.37981		UoS_12_2.txt	38	64	2	0	0
9	9.2	2	10	UoS_13_1.txt	135	65	1	0	0																																0.55584	0.14885		UoS_13_2.txt	134	65	2	0	0
9	9.2	2	10	UoS_14_1.txt	23	66	1	0	0																																0.33766	0.28802		UoS_14_2.txt	79	66	2	0	0
9	9.2	2	10	UoS_15_1.txt	16	67	1	0	0																																0.23716	0.28346		UoS_15_2.txt	7	67	2	0	0
9	9.2	2	10	UoS_2_1.txt	92	68	1	0	0																																0.41003	0.3775		UoS_2_2.txt	69	68	2	0	0
9	9.2	2	10	UoS_3_1.txt	1	69	1	0	0																																0.15084	0.26039		UoS_3_2.txt	12	69	2	0	1
9	9.2	2	10	UoS_4_1.txt	139	70	1	0	0																																0.2676	0.32726		UoS_4_2.txt	84	70	2	0	0
9	9.2	2	10	UoS_5_1.txt	116	71	1	0	1	9																															0.40884	0.33747	0.33747	UoS_5_2.txt	2	71	2	1	0
9	9.2	2	10	UoS_6_1.txt	81	72	1	0	0																																0.72104	0.73017		UoS_6_2.txt	65	72	2	0	0
9	9.2	2	10	UoS_7_1.txt	104	73	1	0	0																																0.63213	0.2618		UoS_7_2.txt	99	73	2	0	0
9	9.2	2	10	UoS_8_1.txt	90	74	1	0	0																																0.47509	0.54649		UoS_8_2.txt	120	74	2	0	0
9	9.2	2	10	UoS_9_1.txt	113	75	1	0	0																																0.41399	0.52428		UoS_9_2.txt	29	75	2	0	0
10	10.1	1	6	IEEM_1_1.txt	140	1	1	1	0	0																												0.5	0.1	0.5				IEEM_1_2.txt	85	1	2	1	0
10	10.1	1	6	IEEM_10_1.txt	117	2	1	1	0	9																												8.4	0	8.4				IEEM_10_2.txt	137	2	2	1	0
10	10.1	1	6	IEEM_11_1.txt	4	3	1	1	0	0																												0	2.7	0				IEEM_11_2.txt	25	3	2	1	0
10	10.1	1	6	IEEM_12_1.txt	33	4	1	1	0	1																												2.9	0.2	2.9				IEEM_12_2.txt	71	4	2	1	0
10	10.1	1	6	IEEM_13_1.txt	45	5	1	1	0	2																												0.2	6.1	0.2				IEEM_13_2.txt	114	5	2	1	0
10	10.1	1	6	IEEM_14_1.txt	24	6	1	1	0	3																												0.7	4.6	0.7				IEEM_14_2.txt	57	6	2	1	0
10	10.1	1	6	IEEM_15_1.txt	61	7	1	1	0	5																												4.1	3.6	4.1				IEEM_15_2.txt	39	7	2	1	0
10	10.1	1	6	IEEM_2_1.txt	51	8	1	1	0	1																												0	6.8	0				IEEM_2_2.txt	136	8	2	1	0
10	10.1	1	6	IEEM_3_1.txt	106	9	1	1	0	2																												3	6.2	3				IEEM_3_2.txt	27	9	2	1	0
10	10.1	1	6	IEEM_4_1.txt	59	10	1	1	0	3																												2.8	0.7	2.8				IEEM_4_2.txt	122	10	2	1	0
10	10.1	1	6	IEEM_5_1.txt	58	11	1	1	0	4																												2.4	0.4	2.4				IEEM_5_2.txt	146	11	2	1	0
10	10.1	1	6	IEEM_6_1.txt	97	12	1	1	0	5																												6.8	7.4	6.8				IEEM_6_2.txt	105	12	2	1	0
10	10.1	1	6	IEEM_7_1.txt	141	13	1	1	0	6																												3.4	7.4	3.4				IEEM_7_2.txt	102	13	2	1	0
10	10.1	1	6	IEEM_8_1.txt	20	14	1	1	0	7																												6.5	6.7	6.5				IEEM_8_2.txt	94	14	2	1	0
10	10.1	1	6	IEEM_9_1.txt	89	15	1	1	0	8																												8.3	0.1	8.3				IEEM_9_2.txt	17	15	2	1	0
10	10.1	1	6	LEIC_11_1.txt	28	16	1	0	0																													2.2	1.9					LEIC_11_2.txt	112	16	2	0	0
10	10.1	1	6	LEIC_12_1.txt	15	17	1	0	0																													2.8	3					LEIC_12_2.txt	95	17	2	0	0
10	10.1	1	6	LEIC_16_1.txt	11	18	1	0	0																													6.7	7.3					LEIC_16_2.txt	54	18	2	0	0
10	10.1	1	6	LEIC_17_1.txt	37	19	1	0	0																													3.5	3.3					LEIC_17_2.txt	128	19	2	0	0
10	10.1	1	6	LEIC_18_1.txt	62	20	1	0	0																													3.3	0.1					LEIC_18_2.txt	80	20	2	0	0
10	10.1	1	6	LEIC_20_1.txt	30	21	1	0	0																													8.3	7.8					LEIC_20_2.txt	53	21	2	0	0
10	10.1	1	6	LEIC_24_1.txt	108	22	1	0	0																													0.4	2.2					LEIC_24_2.txt	73	22	2	0	0
10	10.1	1	6	LEIC_25_1.txt	31	23	1	0	0																													6.2	8.3					LEIC_25_2.txt	66	23	2	0	0
10	10.1	1	6	LEIC_29_1.txt	126	24	1	0	0																													6.9	7.2					LEIC_29_2.txt	88	24	2	0	0
10	10.1	1	6	LEIC_3_1.txt	60	25	1	0	0																													8.3	8.3					LEIC_3_2.txt	109	25	2	0	0
10	10.1	1	6	LEIC_4_1.txt	100	26	1	0	0																													1.7	1.4					LEIC_4_2.txt	67	26	2	0	0
10	10.1	1	6	LEIC_6_1.txt	47	27	1	0	0																													2.5	2.1					LEIC_6_2.txt	35	27	2	0	0
10	10.1	1	6	LEIC_8_1.txt	87	28	1	0	0																													3.1	3.4					LEIC_8_2.txt	55	28	2	0	0
10	10.1	1	6	LEIC_9_1.txt	129	29	1	0	0																													2	2.5					LEIC_9_2.txt	41	29	2	0	0
10	10.1	1	6	MUMC_1_1.txt	75	30	1	0	0																													2.3	6.7					MUMC_1_2.txt	46	30	2	0	0
10	10.1	1	6	MUMC_10_1.txt	13	31	1	0	0																													7.4	7					MUMC_10_2.txt	36	31	2	0	0
10	10.1	1	6	MUMC_4_1.txt	132	32	1	0	0																													3	1.8					MUMC_4_2.txt	86	32	2	0	0
10	10.1	1	6	MUMC_5_1.txt	34	33	1	0	0																													3.6	3.7					MUMC_5_2.txt	43	33	2	0	0
10	10.1	1	6	MUMC_7_1.txt	110	34	1	0	0																													6.6	6.7					MUMC_7_2.txt	119	34	2	0	0
10	10.1	1	6	MUMC_8_1.txt	115	35	1	0	0																													3.3	4.1					MUMC_8_2.txt	76	35	2	0	0
10	10.1	1	6	Radboudumc_1_1.txt	18	36	1	0	0																													6.5	4.2					Radboudumc_1_2.txt	8	36	2	0	0
10	10.1	1	6	Radboudumc_10_1.txt	133	37	1	1	0	7																												7.4	3.7	7.4				Radboudumc_10_2.txt	3	37	2	1	0
10	10.1	1	6	Radboudumc_11_1.txt	48	38	1	0	1	9																												1	8.3	8.3				Radboudumc_11_2.txt	9	38	2	0	1
10	10.1	1	6	Radboudumc_13_1.txt	148	39	1	0	0																													3.9	4.3					Radboudumc_13_2.txt	150	39	2	0	0
10	10.1	1	6	Radboudumc_14_1.txt	19	40	1	0	0																													3	2.6					Radboudumc_14_2.txt	78	40	2	0	0
10	10.1	1	6	Radboudumc_15_1.txt	103	41	1	0	0																													7.8	1.6					Radboudumc_15_2.txt	111	41	2	0	0
10	10.1	1	6	Radboudumc_16_1.txt	10	42	1	0	0																													4.1	7.4					Radboudumc_16_2.txt	123	42	2	0	0
10	10.1	1	6	Radboudumc_17_1.txt	125	43	1	0	0																													6.6	6.6					Radboudumc_17_2.txt	142	43	2	0	0
10	10.1	1	6	Radboudumc_2_1.txt	101	44	1	0	0																													0.9	0					Radboudumc_2_2.txt	63	44	2	0	0
10	10.1	1	6	Radboudumc_3_1.txt	118	45	1	0	0																													0.6	0.6					Radboudumc_3_2.txt	145	45	2	0	0
10	10.1	1	6	Radboudumc_5_1.txt	96	46	1	1	0	0																												0	3.5	0				Radboudumc_5_2.txt	82	46	2	1	0
10	10.1	1	6	Radboudumc_6_1.txt	72	47	1	0	1	2																												1.3	0.1	0.1				Radboudumc_6_2.txt	93	47	2	0	1
10	10.1	1	6	Radboudumc_7_1.txt	124	48	1	1	0	4																												3.4	4.3	3.4				Radboudumc_7_2.txt	49	48	2	1	0
10	10.1	1	6	Radboudumc_8_1.txt	44	49	1	1	0	5																												3.4	3.2	3.4				Radboudumc_8_2.txt	83	49	2	1	0
10	10.1	1	6	Radboudumc_9_1.txt	144	50	1	0	0																													3.4	0.6					Radboudumc_9_2.txt	6	50	2	0	0
10	10.1	1	6	UMCG_1_1.txt	77	51	1	0	0																													2.7	3.1					UMCG_1_2.txt	56	51	2	0	0
10	10.1	1	6	UMCG_10_1.txt	107	52	1	0	0																													3.5	7					UMCG_10_2.txt	98	52	2	0	0
10	10.1	1	6	UMCG_2_1.txt	50	53	1	0	0																													3.7	3.8					UMCG_2_2.txt	26	53	2	0	0
10	10.1	1	6	UMCG_3_1.txt	138	54	1	0	0																													3	3.5					UMCG_3_2.txt	121	54	2	0	0
10	10.1	1	6	UMCG_4_1.txt	131	55	1	0	0																													3	3.2					UMCG_4_2.txt	147	55	2	0	0
10	10.1	1	6	UMCG_5_1.txt	127	56	1	0	0																													3.5	1.7					UMCG_5_2.txt	21	56	2	0	0
10	10.1	1	6	UMCG_6_1.txt	149	57	1	0	0																													3.2	7.8					UMCG_6_2.txt	14	57	2	0	0
10	10.1	1	6	UMCG_7_1.txt	143	58	1	0	0																													4.1	4.3					UMCG_7_2.txt	91	58	2	0	0
10	10.1	1	6	UMCG_8_1.txt	32	59	1	0	0																													2.8	3.3					UMCG_8_2.txt	52	59	2	0	0
10	10.1	1	6	UMCG_9_1.txt	64	60	1	0	0																													3.2	3.9					UMCG_9_2.txt	74	60	2	0	0
10	10.1	1	6	UoS_1_1.txt	70	61	1	0	0																													6.7	1.4					UoS_1_2.txt	42	61	2	0	0
10	10.1	1	6	UoS_10_1.txt	5	62	1	0	0																													0.7	3.1					UoS_10_2.txt	22	62	2	0	0
10	10.1	1	6	UoS_11_1.txt	68	63	1	0	0																													6.8	6.8					UoS_11_2.txt	130	63	2	0	0
10	10.1	1	6	UoS_12_1.txt	40	64	1	0	0																													3.8	7					UoS_12_2.txt	38	64	2	0	0
10	10.1	1	6	UoS_13_1.txt	135	65	1	0	0																													2.9	8.4					UoS_13_2.txt	134	65	2	0	0
10	10.1	1	6	UoS_14_1.txt	23	66	1	0	0																													2.6	3.6					UoS_14_2.txt	79	66	2	0	0
10	10.1	1	6	UoS_15_1.txt	16	67	1	0	0																													7	3.6					UoS_15_2.txt	7	67	2	0	0
10	10.1	1	6	UoS_2_1.txt	92	68	1	0	0																													3	3.5					UoS_2_2.txt	69	68	2	0	0
10	10.1	1	6	UoS_3_1.txt	1	69	1	0	0																													6.9	2.6					UoS_3_2.txt	12	69	2	0	1
10	10.1	1	6	UoS_4_1.txt	139	70	1	0	0																													3.4	4.8					UoS_4_2.txt	84	70	2	0	0
10	10.1	1	6	UoS_5_1.txt	116	71	1	0	1	9																												3.2	8.3	8.3				UoS_5_2.txt	2	71	2	1	0
10	10.1	1	6	UoS_6_1.txt	81	72	1	0	0																													2.1	1.3					UoS_6_2.txt	65	72	2	0	0
10	10.1	1	6	UoS_7_1.txt	104	73	1	0	0																													6.7	6.7					UoS_7_2.txt	99	73	2	0	0
10	10.1	1	6	UoS_8_1.txt	90	74	1	0	0																													8.3	7.2					UoS_8_2.txt	120	74	2	0	0
10	10.1	1	6	UoS_9_1.txt	113	75	1	0	0																													3.3	2.1					UoS_9_2.txt	29	75	2	0	0
10	10.2	2	8	IEEM_1_1.txt	140	1	1	1	0	0																												2	1.2	2				IEEM_1_2.txt	85	1	2	1	0
10	10.2	2	8	IEEM_10_1.txt	117	2	1	1	0	9																												7.9	1.3	7.9				IEEM_10_2.txt	137	2	2	1	0
10	10.2	2	8	IEEM_11_1.txt	4	3	1	1	0	0																												1.4	3.6	1.4				IEEM_11_2.txt	25	3	2	1	0
10	10.2	2	8	IEEM_12_1.txt	33	4	1	1	0	1																												4.2	1.7	4.2				IEEM_12_2.txt	71	4	2	1	0
10	10.2	2	8	IEEM_13_1.txt	45	5	1	1	0	2																												1.5	8.5	1.5				IEEM_13_2.txt	114	5	2	1	0
10	10.2	2	8	IEEM_14_1.txt	24	6	1	1	0	3																												1.8	7.7	1.8				IEEM_14_2.txt	57	6	2	1	0
10	10.2	2	8	IEEM_15_1.txt	61	7	1	1	0	5																												5.6	5.5	5.6				IEEM_15_2.txt	39	7	2	1	0
10	10.2	2	8	IEEM_2_1.txt	51	8	1	1	0	1																												1.4	8.7	1.4				IEEM_2_2.txt	136	8	2	1	0
10	10.2	2	8	IEEM_3_1.txt	106	9	1	1	0	2																												4	7	4				IEEM_3_2.txt	27	9	2	1	0
10	10.2	2	8	IEEM_4_1.txt	59	10	1	1	0	3																												3.9	1.9	3.9				IEEM_4_2.txt	122	10	2	1	0
10	10.2	2	8	IEEM_5_1.txt	58	11	1	1	0	4																												3.3	1.6	3.3				IEEM_5_2.txt	146	11	2	1	0
10	10.2	2	8	IEEM_6_1.txt	97	12	1	1	0	5																												8.7	5.6	8.7				IEEM_6_2.txt	105	12	2	1	0
10	10.2	2	8	IEEM_7_1.txt	141	13	1	1	0	6																												4.2	5.7	4.2				IEEM_7_2.txt	102	13	2	1	0
10	10.2	2	8	IEEM_8_1.txt	20	14	1	1	0	7																												7.6	6.7	7.6				IEEM_8_2.txt	94	14	2	1	0
10	10.2	2	8	IEEM_9_1.txt	89	15	1	1	0	8																												8.8	1.6	8.8				IEEM_9_2.txt	17	15	2	1	0
10	10.2	2	8	LEIC_11_1.txt	28	16	1	0	0																													2.9	2.6					LEIC_11_2.txt	112	16	2	0	0
10	10.2	2	8	LEIC_12_1.txt	15	17	1	0	0																													3.8	4					LEIC_12_2.txt	95	17	2	0	0
10	10.2	2	8	LEIC_16_1.txt	11	18	1	0	0																													7	6.5					LEIC_16_2.txt	54	18	2	0	0
10	10.2	2	8	LEIC_17_1.txt	37	19	1	0	0																													4.9	4.7					LEIC_17_2.txt	128	19	2	0	0
10	10.2	2	8	LEIC_18_1.txt	62	20	1	0	0																													5	1.5					LEIC_18_2.txt	80	20	2	0	0
10	10.2	2	8	LEIC_20_1.txt	30	21	1	0	0																													7.4	7.1					LEIC_20_2.txt	53	21	2	0	0
10	10.2	2	8	LEIC_24_1.txt	108	22	1	0	0																													1.6	3.2					LEIC_24_2.txt	73	22	2	0	0
10	10.2	2	8	LEIC_25_1.txt	31	23	1	0	0																													8.4	8.8					LEIC_25_2.txt	66	23	2	0	0
10	10.2	2	8	LEIC_29_1.txt	126	24	1	0	0																													6.3	7.1					LEIC_29_2.txt	88	24	2	0	0
10	10.2	2	8	LEIC_3_1.txt	60	25	1	0	0																													8	7.9					LEIC_3_2.txt	109	25	2	0	0
10	10.2	2	8	LEIC_4_1.txt	100	26	1	0	0																													2.9	3.2					LEIC_4_2.txt	67	26	2	0	0
10	10.2	2	8	LEIC_6_1.txt	47	27	1	0	0																													3.7	3.1					LEIC_6_2.txt	35	27	2	0	0
10	10.2	2	8	LEIC_8_1.txt	87	28	1	0	0																													4	4.4					LEIC_8_2.txt	55	28	2	0	0
10	10.2	2	8	LEIC_9_1.txt	129	29	1	0	0																													2.9	3.5					LEIC_9_2.txt	41	29	2	0	0
10	10.2	2	8	MUMC_1_1.txt	75	30	1	0	0																													3.1	7.2					MUMC_1_2.txt	46	30	2	0	0
10	10.2	2	8	MUMC_10_1.txt	13	31	1	0	0																													6.3	6.5					MUMC_10_2.txt	36	31	2	0	0
10	10.2	2	8	MUMC_4_1.txt	132	32	1	0	0																													4	2.6					MUMC_4_2.txt	86	32	2	0	0
10	10.2	2	8	MUMC_5_1.txt	34	33	1	0	0																													5	4.9					MUMC_5_2.txt	43	33	2	0	0
10	10.2	2	8	MUMC_7_1.txt	110	34	1	0	0																													7.3	6.8					MUMC_7_2.txt	119	34	2	0	0
10	10.2	2	8	MUMC_8_1.txt	115	35	1	0	0																													4.4	5.3					MUMC_8_2.txt	76	35	2	0	0
10	10.2	2	8	Radboudumc_1_1.txt	18	36	1	0	0																													7.3	5.2					Radboudumc_1_2.txt	8	36	2	0	0
10	10.2	2	8	Radboudumc_10_1.txt	133	37	1	1	0	7																												5.6	5.1	5.6				Radboudumc_10_2.txt	3	37	2	1	0
10	10.2	2	8	Radboudumc_11_1.txt	48	38	1	0	1	9																												2	8.7	8.7				Radboudumc_11_2.txt	9	38	2	0	1
10	10.2	2	8	Radboudumc_13_1.txt	148	39	1	0	0																													5.8	6.5					Radboudumc_13_2.txt	150	39	2	0	0
10	10.2	2	8	Radboudumc_14_1.txt	19	40	1	0	0																													4.1	3.4					Radboudumc_14_2.txt	78	40	2	0	0
10	10.2	2	8	Radboudumc_15_1.txt	103	41	1	0	0																													6.4	3.5					Radboudumc_15_2.txt	111	41	2	0	0
10	10.2	2	8	Radboudumc_16_1.txt	10	42	1	0	0																													5.6	6.1					Radboudumc_16_2.txt	123	42	2	0	0
10	10.2	2	8	Radboudumc_17_1.txt	125	43	1	0	0																													7.3	8.4					Radboudumc_17_2.txt	142	43	2	0	0
10	10.2	2	8	Radboudumc_2_1.txt	101	44	1	0	0																													2.5	1.3					Radboudumc_2_2.txt	63	44	2	0	0
10	10.2	2	8	Radboudumc_3_1.txt	118	45	1	0	0																													1.8	1.7					Radboudumc_3_2.txt	145	45	2	0	0
10	10.2	2	8	Radboudumc_5_1.txt	96	46	1	1	0	0																												1.2	6.1	1.2				Radboudumc_5_2.txt	82	46	2	1	0
10	10.2	2	8	Radboudumc_6_1.txt	72	47	1	0	1	2																												2.2	1.5	1.5				Radboudumc_6_2.txt	93	47	2	0	1
10	10.2	2	8	Radboudumc_7_1.txt	124	48	1	1	0	4																												4.6	6.3	4.6				Radboudumc_7_2.txt	49	48	2	1	0
10	10.2	2	8	Radboudumc_8_1.txt	44	49	1	1	0	5																												4.7	4.2	4.7				Radboudumc_8_2.txt	83	49	2	1	0
10	10.2	2	8	Radboudumc_9_1.txt	144	50	1	0	0																													5.5	1.9					Radboudumc_9_2.txt	6	50	2	0	0
10	10.2	2	8	UMCG_1_1.txt	77	51	1	0	0																													3.6	4.2					UMCG_1_2.txt	56	51	2	0	0
10	10.2	2	8	UMCG_10_1.txt	107	52	1	0	0																													5	6.2					UMCG_10_2.txt	98	52	2	0	0
10	10.2	2	8	UMCG_2_1.txt	50	53	1	0	0																													5.1	7.1					UMCG_2_2.txt	26	53	2	0	0
10	10.2	2	8	UMCG_3_1.txt	138	54	1	0	0																													3.9	5					UMCG_3_2.txt	121	54	2	0	0
10	10.2	2	8	UMCG_4_1.txt	131	55	1	0	0																													3.9	4.3					UMCG_4_2.txt	147	55	2	0	0
10	10.2	2	8	UMCG_5_1.txt	127	56	1	0	0																													5	2.8					UMCG_5_2.txt	21	56	2	0	0
10	10.2	2	8	UMCG_6_1.txt	149	57	1	0	0																													4.5	5.2					UMCG_6_2.txt	14	57	2	0	0
10	10.2	2	8	UMCG_7_1.txt	143	58	1	0	0																													5	5.8					UMCG_7_2.txt	91	58	2	0	0
10	10.2	2	8	UMCG_8_1.txt	32	59	1	0	0																													3.4	4.2					UMCG_8_2.txt	52	59	2	0	0
10	10.2	2	8	UMCG_9_1.txt	64	60	1	0	0																													4	5.1					UMCG_9_2.txt	74	60	2	0	0
10	10.2	2	8	UoS_1_1.txt	70	61	1	0	0																													7	2.6					UoS_1_2.txt	42	61	2	0	0
10	10.2	2	8	UoS_10_1.txt	5	62	1	0	0																													1.1	4.3					UoS_10_2.txt	22	62	2	0	0
10	10.2	2	8	UoS_11_1.txt	68	63	1	0	0																													9.1	9.1					UoS_11_2.txt	130	63	2	0	0
10	10.2	2	8	UoS_12_1.txt	40	64	1	0	0																													5.3	6.1					UoS_12_2.txt	38	64	2	0	0
10	10.2	2	8	UoS_13_1.txt	135	65	1	0	0																													4.1	8.5					UoS_13_2.txt	134	65	2	0	0
10	10.2	2	8	UoS_14_1.txt	23	66	1	0	0																													3.7	5					UoS_14_2.txt	79	66	2	0	0
10	10.2	2	8	UoS_15_1.txt	16	67	1	0	0																													6.2	4.7					UoS_15_2.txt	7	67	2	0	0
10	10.2	2	8	UoS_2_1.txt	92	68	1	0	0																													4.4	5.3					UoS_2_2.txt	69	68	2	0	0
10	10.2	2	8	UoS_3_1.txt	1	69	1	0	0																													6.9	3.5					UoS_3_2.txt	12	69	2	0	1
10	10.2	2	8	UoS_4_1.txt	139	70	1	0	0																													4.6	6.4					UoS_4_2.txt	84	70	2	0	0
10	10.2	2	8	UoS_5_1.txt	116	71	1	0	1	9																												4.1	7.9	7.9				UoS_5_2.txt	2	71	2	1	0
10	10.2	2	8	UoS_6_1.txt	81	72	1	0	0																													2.8	2.1					UoS_6_2.txt	65	72	2	0	0
10	10.2	2	8	UoS_7_1.txt	104	73	1	0	0																													8.5	8.1					UoS_7_2.txt	99	73	2	0	0
10	10.2	2	8	UoS_8_1.txt	90	74	1	0	0																													8	7.4					UoS_8_2.txt	120	74	2	0	0
10	10.2	2	8	UoS_9_1.txt	113	75	1	0	0																													4.4	2.5					UoS_9_2.txt	29	75	2	0	0
10	10.3	3	10	IEEM_1_1.txt	140	1	1	1	0	0																															0.583	0.697	0.583	IEEM_1_2.txt	85	1	2	1	0
10	10.3	3	10	IEEM_10_1.txt	117	2	1	1	0	9																															0.742	0.473	0.742	IEEM_10_2.txt	137	2	2	1	0
10	10.3	3	10	IEEM_11_1.txt	4	3	1	1	0	0																															0.669	0.761	0.669	IEEM_11_2.txt	25	3	2	1	0
10	10.3	3	10	IEEM_12_1.txt	33	4	1	1	0	1																															0.643	0.815	0.643	IEEM_12_2.txt	71	4	2	1	0
10	10.3	3	10	IEEM_13_1.txt	45	5	1	1	0	2																															0.759	0.438	0.759	IEEM_13_2.txt	114	5	2	1	0
10	10.3	3	10	IEEM_14_1.txt	24	6	1	1	0	3																															0.593	0.651	0.593	IEEM_14_2.txt	57	6	2	1	0
10	10.3	3	10	IEEM_15_1.txt	61	7	1	1	0	5																															0.59	0.614	0.59	IEEM_15_2.txt	39	7	2	1	0
10	10.3	3	10	IEEM_2_1.txt	51	8	1	1	0	1																															0.578	0.622	0.578	IEEM_2_2.txt	136	8	2	1	0
10	10.3	3	10	IEEM_3_1.txt	106	9	1	1	0	2																															0.669	0.528	0.669	IEEM_3_2.txt	27	9	2	1	0
10	10.3	3	10	IEEM_4_1.txt	59	10	1	1	0	3																															0.769	0.732	0.769	IEEM_4_2.txt	122	10	2	1	0
10	10.3	3	10	IEEM_5_1.txt	58	11	1	1	0	4																															0.525	0.64	0.525	IEEM_5_2.txt	146	11	2	1	0
10	10.3	3	10	IEEM_6_1.txt	97	12	1	1	0	5																															0.589	0.636	0.589	IEEM_6_2.txt	105	12	2	1	0
10	10.3	3	10	IEEM_7_1.txt	141	13	1	1	0	6																															0.665	0.564	0.665	IEEM_7_2.txt	102	13	2	1	0
10	10.3	3	10	IEEM_8_1.txt	20	14	1	1	0	7																															0.71	0.492	0.71	IEEM_8_2.txt	94	14	2	1	0
10	10.3	3	10	IEEM_9_1.txt	89	15	1	1	0	8																															0.652	0.467	0.652	IEEM_9_2.txt	17	15	2	1	0
10	10.3	3	10	LEIC_11_1.txt	28	16	1	0	0																																0.674	0.679		LEIC_11_2.txt	112	16	2	0	0
10	10.3	3	10	LEIC_12_1.txt	15	17	1	0	0																																0.908	0.917		LEIC_12_2.txt	95	17	2	0	0
10	10.3	3	10	LEIC_16_1.txt	11	18	1	0	0																																0.543	0.418		LEIC_16_2.txt	54	18	2	0	0
10	10.3	3	10	LEIC_17_1.txt	37	19	1	0	0																																0.829	0.806		LEIC_17_2.txt	128	19	2	0	0
10	10.3	3	10	LEIC_18_1.txt	62	20	1	0	0																																0.489	0.553		LEIC_18_2.txt	80	20	2	0	0
10	10.3	3	10	LEIC_20_1.txt	30	21	1	0	0																																0.815	0.766		LEIC_20_2.txt	53	21	2	0	0
10	10.3	3	10	LEIC_24_1.txt	108	22	1	0	0																																0.702	0.708		LEIC_24_2.txt	73	22	2	0	0
10	10.3	3	10	LEIC_25_1.txt	31	23	1	0	0																																0.559	0.654		LEIC_25_2.txt	66	23	2	0	0
10	10.3	3	10	LEIC_29_1.txt	126	24	1	0	0																																0.728	0.638		LEIC_29_2.txt	88	24	2	0	0
10	10.3	3	10	LEIC_3_1.txt	60	25	1	0	0																																0.895	0.877		LEIC_3_2.txt	109	25	2	0	0
10	10.3	3	10	LEIC_4_1.txt	100	26	1	0	0																																0.781	0.727		LEIC_4_2.txt	67	26	2	0	0
10	10.3	3	10	LEIC_6_1.txt	47	27	1	0	0																																0.841	0.813		LEIC_6_2.txt	35	27	2	0	0
10	10.3	3	10	LEIC_8_1.txt	87	28	1	0	0																																0.843	0.8		LEIC_8_2.txt	55	28	2	0	0
10	10.3	3	10	LEIC_9_1.txt	129	29	1	0	0																																0.876	0.939		LEIC_9_2.txt	41	29	2	0	0
10	10.3	3	10	MUMC_1_1.txt	75	30	1	0	0																																0.498	0.385		MUMC_1_2.txt	46	30	2	0	0
10	10.3	3	10	MUMC_10_1.txt	13	31	1	0	0																																0.564	0.751		MUMC_10_2.txt	36	31	2	0	0
10	10.3	3	10	MUMC_4_1.txt	132	32	1	0	0																																0.74	0.771		MUMC_4_2.txt	86	32	2	0	0
10	10.3	3	10	MUMC_5_1.txt	34	33	1	0	0																																0.636	0.685		MUMC_5_2.txt	43	33	2	0	0
10	10.3	3	10	MUMC_7_1.txt	110	34	1	0	0																																0.698	0.579		MUMC_7_2.txt	119	34	2	0	0
10	10.3	3	10	MUMC_8_1.txt	115	35	1	0	0																																0.768	0.755		MUMC_8_2.txt	76	35	2	0	0
10	10.3	3	10	Radboudumc_1_1.txt	18	36	1	0	0																																0.589	0.562		Radboudumc_1_2.txt	8	36	2	0	0
10	10.3	3	10	Radboudumc_10_1.txt	133	37	1	1	0	7																															0.29	0.465	0.29	Radboudumc_10_2.txt	3	37	2	1	0
10	10.3	3	10	Radboudumc_11_1.txt	48	38	1	0	1	9																															0.662	0.6	0.6	Radboudumc_11_2.txt	9	38	2	0	1
10	10.3	3	10	Radboudumc_13_1.txt	148	39	1	0	0																																0.735	0.712		Radboudumc_13_2.txt	150	39	2	0	0
10	10.3	3	10	Radboudumc_14_1.txt	19	40	1	0	0																																0.825	0.759		Radboudumc_14_2.txt	78	40	2	0	0
10	10.3	3	10	Radboudumc_15_1.txt	103	41	1	0	0																																0.762	0.75		Radboudumc_15_2.txt	111	41	2	0	0
10	10.3	3	10	Radboudumc_16_1.txt	10	42	1	0	0																																0.588	0.533		Radboudumc_16_2.txt	123	42	2	0	0
10	10.3	3	10	Radboudumc_17_1.txt	125	43	1	0	0																																0.843	0.62		Radboudumc_17_2.txt	142	43	2	0	0
10	10.3	3	10	Radboudumc_2_1.txt	101	44	1	0	0																																0.567	0.472		Radboudumc_2_2.txt	63	44	2	0	0
10	10.3	3	10	Radboudumc_3_1.txt	118	45	1	0	0																																0.893	0.849		Radboudumc_3_2.txt	145	45	2	0	0
10	10.3	3	10	Radboudumc_5_1.txt	96	46	1	1	0	0																															0.676	0.597	0.676	Radboudumc_5_2.txt	82	46	2	1	0
10	10.3	3	10	Radboudumc_6_1.txt	72	47	1	0	1	2																															0.85	0.456	0.456	Radboudumc_6_2.txt	93	47	2	0	1
10	10.3	3	10	Radboudumc_7_1.txt	124	48	1	1	0	4																															0.663	0.792	0.663	Radboudumc_7_2.txt	49	48	2	1	0
10	10.3	3	10	Radboudumc_8_1.txt	44	49	1	1	0	5																															0.628	0.661	0.628	Radboudumc_8_2.txt	83	49	2	1	0
10	10.3	3	10	Radboudumc_9_1.txt	144	50	1	0	0																																0.784	0.651		Radboudumc_9_2.txt	6	50	2	0	0
10	10.3	3	10	UMCG_1_1.txt	77	51	1	0	0																																0.737	0.713		UMCG_1_2.txt	56	51	2	0	0
10	10.3	3	10	UMCG_10_1.txt	107	52	1	0	0																																0.684	0.729		UMCG_10_2.txt	98	52	2	0	0
10	10.3	3	10	UMCG_2_1.txt	50	53	1	0	0																																0.823	0.703		UMCG_2_2.txt	26	53	2	0	0
10	10.3	3	10	UMCG_3_1.txt	138	54	1	0	0																																0.782	0.824		UMCG_3_2.txt	121	54	2	0	0
10	10.3	3	10	UMCG_4_1.txt	131	55	1	0	0																																0.79	0.796		UMCG_4_2.txt	147	55	2	0	0
10	10.3	3	10	UMCG_5_1.txt	127	56	1	0	0																																0.718	0.566		UMCG_5_2.txt	21	56	2	0	0
10	10.3	3	10	UMCG_6_1.txt	149	57	1	0	0																																0.57	0.377		UMCG_6_2.txt	14	57	2	0	0
10	10.3	3	10	UMCG_7_1.txt	143	58	1	0	0																																0.646	0.654		UMCG_7_2.txt	91	58	2	0	0
10	10.3	3	10	UMCG_8_1.txt	32	59	1	0	0																																0.592	0.665		UMCG_8_2.txt	52	59	2	0	0
10	10.3	3	10	UMCG_9_1.txt	64	60	1	0	0																																0.708	0.746		UMCG_9_2.txt	74	60	2	0	0
10	10.3	3	10	UoS_1_1.txt	70	61	1	0	0																																0.577	0.305		UoS_1_2.txt	42	61	2	0	0
10	10.3	3	10	UoS_10_1.txt	5	62	1	0	0																																0.845	0.882		UoS_10_2.txt	22	62	2	0	0
10	10.3	3	10	UoS_11_1.txt	68	63	1	0	0																																0.72	0.773		UoS_11_2.txt	130	63	2	0	0
10	10.3	3	10	UoS_12_1.txt	40	64	1	0	0																																0.744	0.548		UoS_12_2.txt	38	64	2	0	0
10	10.3	3	10	UoS_13_1.txt	135	65	1	0	0																																0.583	0.526		UoS_13_2.txt	134	65	2	0	0
10	10.3	3	10	UoS_14_1.txt	23	66	1	0	0																																0.507	0.65		UoS_14_2.txt	79	66	2	0	0
10	10.3	3	10	UoS_15_1.txt	16	67	1	0	0																																0.362	0.697		UoS_15_2.txt	7	67	2	0	0
10	10.3	3	10	UoS_2_1.txt	92	68	1	0	0																																0.806	0.829		UoS_2_2.txt	69	68	2	0	0
10	10.3	3	10	UoS_3_1.txt	1	69	1	0	0																																0.444	0.533		UoS_3_2.txt	12	69	2	0	1
10	10.3	3	10	UoS_4_1.txt	139	70	1	0	0																																0.751	0.703		UoS_4_2.txt	84	70	2	0	0
10	10.3	3	10	UoS_5_1.txt	116	71	1	0	1	9																															0.698	0.634	0.634	UoS_5_2.txt	2	71	2	1	0
10	10.3	3	10	UoS_6_1.txt	81	72	1	0	0																																0.707	0.67		UoS_6_2.txt	65	72	2	0	0
10	10.3	3	10	UoS_7_1.txt	104	73	1	0	0																																0.649	0.629		UoS_7_2.txt	99	73	2	0	0
10	10.3	3	10	UoS_8_1.txt	90	74	1	0	0																																0.633	0.691		UoS_8_2.txt	120	74	2	0	0
10	10.3	3	10	UoS_9_1.txt	113	75	1	0	0																																0.529	0.502		UoS_9_2.txt	29	75	2	0	0
11	11.1	1	1	IEEM_1_1.txt	140	1	1	1	0	0	0.115191	0.918871	0.999841	0.146637	0.270723	0.274439	0.282995	0.00326957	0.00102341	0.100152	0.234586	0.538719	0.519981	0.647353	1.14634	2.72171	1.3495	0.271159	0.115191	0.918871	0.999841	0.146637	0.270723	0.274439	0.282995	0.00326957	0.00102341							IEEM_1_2.txt	85	1	2	1	0
11	11.1	1	1	IEEM_10_1.txt	117	2	1	1	0	9	0.286764	0.904773	0.99698	0.0487889	0.141983	0.295692	1.97358	1.40858	0.525872	0.219072	0.300552	0.14366	0.435533	0.472484	0.520088	0.644734	0.753108	0.948234	0.286764	0.904773	0.99698	0.0487889	0.141983	0.295692	1.97358	1.40858	0.525872							IEEM_10_2.txt	137	2	2	1	0
11	11.1	1	1	IEEM_11_1.txt	4	3	1	1	0	0	0.400863	0.899805	0.999881	0.358595	0.279276	0.278736	0.110834	0.0135995	0.00164661	0.457818	0.741832	0.520872	0.623472	0.672471	0.585693	0.418027	0.589046	0.354784	0.400863	0.899805	0.999881	0.358595	0.279276	0.278736	0.110834	0.0135995	0.00164661							IEEM_11_2.txt	25	3	2	1	0
11	11.1	1	1	IEEM_12_1.txt	33	4	1	1	0	1	0.382618	0.873485	0.999902	0.307066	0.289894	0.27111	0.16154	0.137522	0.0106695	0.225326	0.515948	0.64141	0.572726	0.560128	0.582901	0.215167	0.403809	0.0898729	0.382618	0.873485	0.999902	0.307066	0.289894	0.27111	0.16154	0.137522	0.0106695							IEEM_12_2.txt	71	4	2	1	0
11	11.1	1	1	IEEM_13_1.txt	45	5	1	1	0	2	0.427122	0.894518	0.999348	0.181913	0.244225	0.220897	0.234375	0.0855752	0.018992	0.240678	0.283264	0.593156	0.179765	0.408797	0.766619	1.42895	1.04008	0.352406	0.427122	0.894518	0.999348	0.181913	0.244225	0.220897	0.234375	0.0855752	0.018992							IEEM_13_2.txt	114	5	2	1	0
11	11.1	1	1	IEEM_14_1.txt	24	6	1	1	0	3	0.259428	0.887907	0.999284	0.14961	0.209509	0.209802	0.274519	0.131509	0.0280392	0.364969	0.657694	0.47853	0.330651	0.730557	0.554386	1.16723	0.309967	0.140909	0.259428	0.887907	0.999284	0.14961	0.209509	0.209802	0.274519	0.131509	0.0280392							IEEM_14_2.txt	57	6	2	1	0
11	11.1	1	1	IEEM_15_1.txt	61	7	1	1	0	5	0.222571	0.942265	0.99917	0.2346	0.447242	0.400727	1.2556	0.363966	0.0398114	0.241237	0.571798	0.523285	0.780479	1.27942	1.47429	0.54601	0.693293	0.263219	0.222571	0.942265	0.99917	0.2346	0.447242	0.400727	1.2556	0.363966	0.0398114							IEEM_15_2.txt	39	7	2	1	0
11	11.1	1	1	IEEM_2_1.txt	51	8	1	1	0	1	0.340952	0.857522	0.999766	0.560627	0.415323	0.38393	0.273831	0.0505227	0.00820703	0.271967	0.693128	0.252989	0.740842	1.19038	0.544181	0.817167	0.482319	0.756719	0.340952	0.857522	0.999766	0.560627	0.415323	0.38393	0.273831	0.0505227	0.00820703							IEEM_2_2.txt	136	8	2	1	0
11	11.1	1	1	IEEM_3_1.txt	106	9	1	1	0	2	0.227312	0.897076	0.99991	0.144408	0.21341	0.210199	0.845814	0.111986	0.0181123	0.122607	0.286789	0.356019	0.353919	0.559731	0.492073	1.81816	0.69823	0.306224	0.227312	0.897076	0.99991	0.144408	0.21341	0.210199	0.845814	0.111986	0.0181123							IEEM_3_2.txt	27	9	2	1	0
11	11.1	1	1	IEEM_4_1.txt	59	10	1	1	0	3	0.330878	0.896723	0.999182	0.245979	0.338496	0.313939	0.451789	0.14376	0.0266521	0.369033	0.657778	0.68237	0.5474	0.685723	0.781311		0.214281	0.123671	0.330878	0.896723	0.999182	0.245979	0.338496	0.313939	0.451789	0.14376	0.0266521							IEEM_4_2.txt	122	10	2	1	0
11	11.1	1	1	IEEM_5_1.txt	58	11	1	1	0	4	0.333049	0.915826	0.999217	0.306891	0.258728	0.254708	0.69132	0.300196	0.0321245	0.320708	0.560387	0.344074	0.485288	0.447093	0.40693	0.911766	0.846913	0.420528	0.333049	0.915826	0.999217	0.306891	0.258728	0.254708	0.69132	0.300196	0.0321245							IEEM_5_2.txt	146	11	2	1	0
11	11.1	1	1	IEEM_6_1.txt	97	12	1	1	0	5	0.300045	0.938956	0.99932	0.202345	0.39558	0.355782	1.5571	0.319169	0.039087	0.33815	0.615345	0.338577	0.935022	1.12634	0.711571	0.884661	0.654658	0.741213	0.300045	0.938956	0.99932	0.202345	0.39558	0.355782	1.5571	0.319169	0.039087							IEEM_6_2.txt	105	12	2	1	0
11	11.1	1	1	IEEM_7_1.txt	141	13	1	1	0	6	0.315511	0.961858	0.99951	0.177269	0.319638	0.300816	0.846729	0.458838	0.0596357	0.330385	0.466756	0.46112	0.87789	1.09289	0.95013	0.945647	0.641002	0.292606	0.315511	0.961858	0.99951	0.177269	0.319638	0.300816	0.846729	0.458838	0.0596357							IEEM_7_2.txt	102	13	2	1	0
11	11.1	1	1	IEEM_8_1.txt	20	14	1	1	0	7	0.156748	0.881416	0.998079	0.107925	0.232856	0.247162	1.70717	0.843576	0.123823	0.118895	0.555433	0.185743	0.333383	0.738239	0.482718	1.75075	0.741006	0.909374	0.156748	0.881416	0.998079	0.107925	0.232856	0.247162	1.70717	0.843576	0.123823							IEEM_8_2.txt	94	14	2	1	0
11	11.1	1	1	IEEM_9_1.txt	89	15	1	1	0	8	0.175095	0.845231	0.998492	0.10443	0.224924	0.332843	2.03725	1.23283	0.275203	0.277145	0.593368	0.778626	0.863231	0.90384	0.725533	1.30939	0.514694	0.015675	0.175095	0.845231	0.998492	0.10443	0.224924	0.332843	2.03725	1.23283	0.275203							IEEM_9_2.txt	17	15	2	1	0
11	11.1	1	1	LEIC_11_1.txt	28	16	1	0	0		0.332004	0.68873	0.446565	1.13588	1.11183	0.818628	0.670763	0.572399	0.183956	0.288622	0.68485	0.456936	0.847068	0.919175	0.844199	0.777481	0.591812	0.468673																LEIC_11_2.txt	112	16	2	0	0
11	11.1	1	1	LEIC_12_1.txt	15	17	1	0	0		0.545048	0.858451	0.971154	0.468198	1.02244	1.35958	0.850029	0.341653	0.0870119	0.552716	0.891452	0.955451	0.309265	0.654859	0.832742	1.10255	0.507639	0.0842482																LEIC_12_2.txt	95	17	2	0	0
11	11.1	1	1	LEIC_16_1.txt	11	18	1	0	0		0.407086	0.666664	0.476807	0.461755	0.97006	0.934437	1.06431	0.889131	0.236163	0.154766	0.69452	0.461994	0.264342	1.03223	0.962037	1.38997	0.777389	0.317708																LEIC_16_2.txt	54	18	2	0	0
11	11.1	1	1	LEIC_17_1.txt	37	19	1	0	0		0.371925	0.804511	0.807322	0.569117	1.25349	1.35703	0.660589	0.63061	0.0905715	0.381279	0.818785	0.73402	0.578939	1.19539	1.28538	0.693518	0.592044	0.215538																LEIC_17_2.txt	128	19	2	0	0
11	11.1	1	1	LEIC_18_1.txt	62	20	1	0	0		0.226741	0.760904	0.65863	1.58802	3.14867	2.43006	1.56408	0.909987	0.441475	0.213013	0.760475	0.754847	1.51126	3.90547	2.65315	1.99271	0.973743	0.486924																LEIC_18_2.txt	80	20	2	0	0
11	11.1	1	1	LEIC_20_1.txt	30	21	1	0	0		0.369142	0.889489	0.703834	0.250178	0.710754	1.03212	0.853451	0.841368	0.350908	0.262682	0.880378	0.562386	0.221223	0.589317	0.745082	0.770311	0.803359	0.468777																LEIC_20_2.txt	53	21	2	0	0
11	11.1	1	1	LEIC_24_1.txt	108	22	1	0	0		0.648716	0.776793	0.60442	1.10107	0.68422	0.793865	0.687737	0.457039	0.31119	0.703015	0.884539	0.701992	1.09711	0.721904	0.793214	0.569874	0.407595	0.173565																LEIC_24_2.txt	73	22	2	0	0
11	11.1	1	1	LEIC_25_1.txt	31	23	1	0	0		0.62048	0.611351	0.562622	0.526895	0.609243	0.790963	1.40546	0.444024	0.254693	0.536391	0.616972	0.520924	0.512371	0.590944	0.758972	1.40359	0.451208	0.206763																LEIC_25_2.txt	66	23	2	0	0
11	11.1	1	1	LEIC_29_1.txt	126	24	1	0	0		0.45724	0.848013	0.541297	0.432451	0.784962	0.65945	1.36229	0.955656	0.417167	0.384312	0.893657	0.558088	0.341323	0.645505	0.64202	1.06353	0.958822	0.311507																LEIC_29_2.txt	88	24	2	0	0
11	11.1	1	1	LEIC_3_1.txt	60	25	1	0	0		0.263502	0.878678	0.711862	0.329795	1.39408	1.4189	1.29074	1.05173	0.258631	0.282176	0.896723	0.725611	0.390082	1.65575	1.5287	1.3623	1.02282	0.338932																LEIC_3_2.txt	109	25	2	0	0
11	11.1	1	1	LEIC_4_1.txt	100	26	1	0	0		0.290637	0.873364	0.723385	0.342794	1.23911	1.47688	1.04632	0.626431	0.187425	0.299232	0.818759	0.706502	0.341408	1.34915	1.70296	1.04205	0.687654	0.222529																LEIC_4_2.txt	67	26	2	0	0
11	11.1	1	1	LEIC_6_1.txt	47	27	1	0	0		0.445791	0.878726	0.665559	0.659578	0.540215	0.675617	0.896469	0.488718	0.125657	0.488806	0.841955	0.585008	0.804489	0.540956	0.636235	0.815728	0.491738	0.255415																LEIC_6_2.txt	35	27	2	0	0
11	11.1	1	1	LEIC_8_1.txt	87	28	1	0	0		0.331211	0.830555	0.400184	0.658575	1.27826	1.58087	1.20753	0.519437	0.493765	0.368972	0.86728	0.47014	0.685783	1.29009	1.37373	0.985362	0.546568	0.246282																LEIC_8_2.txt	55	28	2	0	0
11	11.1	1	1	LEIC_9_1.txt	129	29	1	0	0		0.581392	0.893778	0.487278	1.15252	1.37916	1.438	0.634952	0.311018	0.15662	0.59077	0.938178	0.72057	1.12138	1.46556	1.73381	0.640983	0.361457	0.117038																LEIC_9_2.txt	41	29	2	0	0
11	11.1	1	1	MUMC_1_1.txt	75	30	1	0	0		0.259808	0.749341	0.626352	0.483541	1.09326	1.13879	1.04831	0.644275	0.194698	0.0981766	0.638103	0.667016	0.377895	1.32185	1.41331	0.940391	0.731041	0.145502																MUMC_1_2.txt	46	30	2	0	0
11	11.1	1	1	MUMC_10_1.txt	13	31	1	0	0		0.312701	0.672083	0.273794	0.19748	0.459041	0.766622	1.62701	0.797611	0.965083	0.41508	0.83702	0.442249	0.312145	0.770676	0.735893	1.27659	0.69139	0.737318																MUMC_10_2.txt	36	31	2	0	0
11	11.1	1	1	MUMC_4_1.txt	132	32	1	0	0		0.458075	0.582443	0.309294	0.829106	1.11488	0.841137	0.778284	0.697136	0.437341	0.39657	0.606511	0.37375	0.739714	1.1878	0.866238	0.67394	0.729848	0.736199																MUMC_4_2.txt	86	32	2	0	0
11	11.1	1	1	MUMC_5_1.txt	34	33	1	0	0		0.766234	0.465403	0.252429	0.485417	0.374485	0.470404	1.21252	1.12648	0.661094	0.769671	0.441727	0.23293	0.490948	0.376962	0.441164	1.23661	1.05522	1.33003																MUMC_5_2.txt	43	33	2	0	0
11	11.1	1	1	MUMC_7_1.txt	110	34	1	0	0		0.206118	0.722439	0.667463	0.232402	0.90644	1.11907	0.771089	0.990328	0.126924	0.154341	0.668732	0.59281	0.252856	0.9513	1.03963	1.37358	0.902886	0.176003																MUMC_7_2.txt	119	34	2	0	0
11	11.1	1	1	MUMC_8_1.txt	115	35	1	0	0		0.217883	0.844547	0.676999	0.385834	0.750436	0.779002	1.50602	0.67154	0.323378	0.337104	0.723694	0.639719	0.561697	0.645001	0.846202	1.57096	0.81253	0.347192																MUMC_8_2.txt	76	35	2	0	0
11	11.1	1	1	Radboudumc_1_1.txt	18	36	1	0	0		0.448571	0.775613	0.574839	0.554212	1.00024	0.834506	0.708668	0.54909	0.0625441	0.518611	0.760442	0.551254	0.616555	0.975692	0.821278	0.672795	0.542413	0.173676																Radboudumc_1_2.txt	8	36	2	0	0
11	11.1	1	1	Radboudumc_10_1.txt	133	37	1	1	0	7	0.198596	0.279645	0.712959	0.188261	0.159471	0.194252	1.03432	1.30382	0.212508	0.328403	0.609565	0.519057	0.505813	0.800655	0.843081	1.68781	0.690942	0.338934	0.198596	0.279645	0.712959	0.188261	0.159471	0.194252	1.03432	1.30382	0.212508							Radboudumc_10_2.txt	3	37	2	1	0
11	11.1	1	1	Radboudumc_11_1.txt	48	38	1	0	1	9	0.289549	0.538062	0.510489	0.449143	0.608511	0.706863	0.578483	0.52558	0.223397	0.0980176	0.904408	0.996912	0.05113	0.160277	0.333288	1.68422	1.30895	0.540991	0.0980176	0.904408	0.996912	0.05113	0.160277	0.333288	1.68422	1.30895	0.540991							Radboudumc_11_2.txt	9	38	2	0	1
11	11.1	1	1	Radboudumc_13_1.txt	148	39	1	0	0		0.665459	0.737116	0.792504	1.03475	0.859873	1.00802	1.18095	0.483667	0.157894	0.671979	0.73299	0.820134	1.18315	0.940792	1.11512	1.24512	0.572034	0.115346																Radboudumc_13_2.txt	150	39	2	0	0
11	11.1	1	1	Radboudumc_14_1.txt	19	40	1	0	0		0.712242	0.42579	0.901943	0.598433	0.304218	0.662867	1.04915	0.89816	0.331932	0.716207	0.392917	0.910859	0.564483	0.343674	0.817836	0.952983	0.691466	0.27974																Radboudumc_14_2.txt	78	40	2	0	0
11	11.1	1	1	Radboudumc_15_1.txt	103	41	1	0	0		0.557458	0.21523	0.520238	0.480636	0.245264	0.406142	0.851643	0.868528	0.270415	0.558282	0.23135	0.490384	0.469788	0.233531	0.371667	0.891237	0.565902	0.297735																Radboudumc_15_2.txt	111	41	2	0	0
11	11.1	1	1	Radboudumc_16_1.txt	10	42	1	0	0		0.257986	0.793396	0.666975	0.367197	0.727528	0.782758	1.85403	0.530091	0.099929	0.322368	0.817746	0.585451	0.395764	0.700372	0.617476	1.65097	0.598622	0.239987																Radboudumc_16_2.txt	123	42	2	0	0
11	11.1	1	1	Radboudumc_17_1.txt	125	43	1	0	0		0.338317	0.71884	0.685041	0.240173	0.978433	0.961784	0.869811	0.576962	0.194103	0.366942	0.575976	0.576202	0.19491	0.639511	0.681266	1.11297	0.704487	0.408339																Radboudumc_17_2.txt	142	43	2	0	0
11	11.1	1	1	Radboudumc_2_1.txt	101	44	1	0	0		0.47339	0.580957	0.573317	0.557202	0.568536	0.714412	0.695194	0.700857	0.354673	0.409129	0.596549	0.632821	0.532267	0.591091	0.704492	0.75917	0.641294	0.223798																Radboudumc_2_2.txt	63	44	2	0	0
11	11.1	1	1	Radboudumc_3_1.txt	118	45	1	0	0		0.643106	0.931108	0.597511	0.659877	0.536223	0.702411	0.563168	0.520706	0.224531	0.598889	0.919906	0.610691	0.594554	0.534005	0.677038	0.559949	0.561342	0.176016																Radboudumc_3_2.txt	145	45	2	0	0
11	11.1	1	1	Radboudumc_5_1.txt	96	46	1	1	0	0	0.0890879	0.904467	0.999975	0.127346	0.282772	0.282997		0.00430973	0.00141079	0.381384	0.543236	0.840998	0.348508	0.529745	0.887823	0.757535	0.798635	0.181883	0.0890879	0.904467	0.999975	0.127346	0.282772	0.282997		0.00430973	0.00141079							Radboudumc_5_2.txt	82	46	2	1	0
11	11.1	1	1	Radboudumc_6_1.txt	72	47	1	0	1	2	0.638677	0.847641	0.904463	0.781982	0.953299	1.08512	0.475567	0.571909	0.255874	0.196963	0.853658	0.999672	0.238606	0.310781	0.329198	0.452127	0.109266	0.0163805	0.196963	0.853658	0.999672	0.238606	0.310781	0.329198	0.452127	0.109266	0.0163805							Radboudumc_6_2.txt	93	47	2	0	1
11	11.1	1	1	Radboudumc_7_1.txt	124	48	1	1	0	4	0.593453	0.927147	0.997272	0.181201	0.214687	0.206285	0.3805	0.223809	0.0305416	0.543511	0.525823	0.477655	0.268828	0.341866	0.531424	1.04474	0.551611		0.593453	0.927147	0.997272	0.181201	0.214687	0.206285	0.3805	0.223809	0.0305416							Radboudumc_7_2.txt	49	48	2	1	0
11	11.1	1	1	Radboudumc_8_1.txt	44	49	1	1	0	5	0.169315	0.936191	0.998604	0.0895421	0.219375	0.211681	0.546297	0.25679	0.0398045	0.348751	0.558052	0.312561	0.412114	0.546276	0.746157	0.920839	0.851516	0.467232	0.169315	0.936191	0.998604	0.0895421	0.219375	0.211681	0.546297	0.25679	0.0398045							Radboudumc_8_2.txt	83	49	2	1	0
11	11.1	1	1	Radboudumc_9_1.txt	144	50	1	0	0		0.436765	0.449588	0.478625	0.412092	0.341693	0.373379	0.537511	0.965979	0.278952	0.389238	0.444607	0.459704	0.342466	0.291718	0.394394	0.861023	1.25044	0.268458																Radboudumc_9_2.txt	6	50	2	0	0
11	11.1	1	1	UMCG_1_1.txt	77	51	1	0	0		0.336547	0.694155	0.759176	0.302289	0.638551	0.421841	0.775941	0.680364	0.224154	0.256104	0.738687	0.736749	0.367448	1.07259	0.627756	1.00497	0.736972	0.186419																UMCG_1_2.txt	56	51	2	0	0
11	11.1	1	1	UMCG_10_1.txt	107	52	1	0	0		0.11204	0.556149	0.481996	0.270678	0.582444	0.762181	1.62706	0.741321	0.297941	0.215542	0.646495	0.449585	0.220411	0.465293	0.721853	0.705714	0.709553	0.331645																UMCG_10_2.txt	98	52	2	0	0
11	11.1	1	1	UMCG_2_1.txt	50	53	1	0	0		0.611747	0.869077	0.667892	0.488388	1.01463	0.576847	0.919747	0.542073		0.485268	0.810822	0.502022	0.385148	0.93688	0.539671	0.906715	0.448785	0.160645																UMCG_2_2.txt	26	53	2	0	0
11	11.1	1	1	UMCG_3_1.txt	138	54	1	0	0		0.523208	0.792576	0.655668	0.487265	0.959959	0.785481	0.721441	0.411298	0.10941	0.715189	0.79612	0.572983	0.517599	0.734029	0.570986	0.540682	0.393696	0.185348																UMCG_3_2.txt	121	54	2	0	0
11	11.1	1	1	UMCG_4_1.txt	131	55	1	0	0		0.675428	0.853105	0.586777	0.359922	0.517222	0.718186	1.3186	0.873677	0.271166	0.649457	0.878679	0.68295	0.368944	0.55598	0.695803	1.24772	0.927958	0.21891																UMCG_4_2.txt	147	55	2	0	0
11	11.1	1	1	UMCG_5_1.txt	127	56	1	0	0		0.386347	0.75	0.527491	0.311765	0.770806	0.561871	1.03902	0.376445	0.779297	0.270363	0.713173	0.434	0.306002	0.657216	0.564599	1.19449	0.49608	0.78072																UMCG_5_2.txt	21	56	2	0	0
11	11.1	1	1	UMCG_6_1.txt	149	57	1	0	0		0.342899	0.518505	0.290286	0.268205	0.445649	0.340065	1.16261	1.14655	1.27563	0.437581	0.407938	0.178735	0.264475	0.333622	0.253412	1.37341	1.1031	1.61884																UMCG_6_2.txt	14	57	2	0	0
11	11.1	1	1	UMCG_7_1.txt	143	58	1	0	0		0.113013	0.662847	0.42997	0.143343	0.668063	0.820657	0.941745	0.66315	0.570966	0.347379	0.736595	0.353587	0.310189	0.763877	0.661201	1.05427	0.730082	0.931433																UMCG_7_2.txt	91	58	2	0	0
11	11.1	1	1	UMCG_8_1.txt	32	59	1	0	0		0.179139	0.648226	0.592775	0.293205	0.740956	1.0774	0.685733	0.88381	0.188265	0.386777	0.736013	0.606101	0.516765	1.10579	1.2927	0.56872	0.914619	0.134449																UMCG_8_2.txt	52	59	2	0	0
11	11.1	1	1	UMCG_9_1.txt	64	60	1	0	0		0.281033	0.760845	0.604552	0.392318	1.01509	1.32622	0.905913	0.596914	0.413715	0.332864	0.714509	0.636779	0.323806	0.870781	1.13681	1.09167	0.661005	0.361819																UMCG_9_2.txt	74	60	2	0	0
11	11.1	1	1	UoS_1_1.txt	70	61	1	0	0		0.403485	0.568776	0.580809	1.15466	0.979587	1.16255	1.04306	0.857098	0.578915	0.135205	0.531078	0.602264	0.638197	0.806993	1.11122	1.07345	0.733041	0.396271																UoS_1_2.txt	42	61	2	0	0
11	11.1	1	1	UoS_10_1.txt	5	62	1	0	0		0.440692	0.918444	0.474338	0.459005	0.750355	0.770303	0.599045	0.312521	0.409601	0.50149	0.840813	0.306629	0.383775	0.671214	0.821784	0.993632	0.331832	0.506272																UoS_10_2.txt	22	62	2	0	0
11	11.1	1	1	UoS_11_1.txt	68	63	1	0	0		0.19364	0.809722	0.470412	0.601946	1.60141	1.35563	1.45313	0.779273	0.179018	0.303674	0.850251	0.648008	0.73103	1.58981	1.29277	1.43041	0.750054	0.145282																UoS_11_2.txt	130	63	2	0	0
11	11.1	1	1	UoS_12_1.txt	40	64	1	0	0		0.596986	0.780063	0.442621	1.12769	1.31337	1.16438	1.05617	0.597085	0.338078	0.368026	0.720328	0.391565	0.955589	1.26673	1.19092	1.16811	0.566661	0.512814																UoS_12_2.txt	38	64	2	0	0
11	11.1	1	1	UoS_13_1.txt	135	65	1	0	0		0.262879	0.75251	0.410276	0.339039	0.864348	1.09519	1.10826	0.540271	0.235432	0.182511	0.713497	0.321494	0.430262	0.940476	0.94053	1.28457	0.612299	0.370398																UoS_13_2.txt	134	65	2	0	0
11	11.1	1	1	UoS_14_1.txt	23	66	1	0	0		0.193524	0.489241	0.497787	0.521136	0.87823	1.11611	0.736444	0.484459	0.568454	0.135355	0.545192	0.550426	0.397884	1.01013	1.26862	1.4474	0.473637	0.345917																UoS_14_2.txt	79	66	2	0	0
11	11.1	1	1	UoS_15_1.txt	16	67	1	0	0		0.120585	0.305372	0.511746	0.22953	0.498945	0.767581	2.06408	0.959736	0.45265	0.257684	0.860077	0.991265	0.121464	0.160586	0.340561	0.558001	1.31541	0.538639																UoS_15_2.txt	7	67	2	0	0
11	11.1	1	1	UoS_2_1.txt	92	68	1	0	0		0.258933	0.788253	0.868926	0.569719	1.58638	1.21439	0.777118	0.787625	0.169585	0.190329	0.85402	0.869118	0.512529	1.98991	1.30376	0.835455	0.749334	0.20819																UoS_2_2.txt	69	68	2	0	0
11	11.1	1	1	UoS_3_1.txt	1	69	1	0	0		0.322672	0.884966	0.616596	0.44011	0.988826	1.13621	0.379983	0.555707	0.144298	0.15868	0.838191	0.997852	0.155565	0.298721	0.329641	0.977093	0.936964	0.121459																UoS_3_2.txt	12	69	2	0	1
11	11.1	1	1	UoS_4_1.txt	139	70	1	0	0		0.673762	0.634668	0.607811	0.797768	1.08628	1.30275	0.530923	0.681802	0.230032	0.684049	0.490474	0.307918	0.814098	0.966487	1.10886	0.597346	0.431424	0.614624																UoS_4_2.txt	84	70	2	0	0
11	11.1	1	1	UoS_5_1.txt	116	71	1	0	1	9	0.227446	0.735496	0.673215	0.636407	0.644932	0.688267	0.599577	0.784537	0.125506	0.0980102	0.877864	0.995407	0.047036	0.129601	0.295366	1.28763	1.41457	0.553118	0.0980102	0.877864	0.995407	0.047036	0.129601	0.295366	1.28763	1.41457	0.553118							UoS_5_2.txt	2	71	2	1	0
11	11.1	1	1	UoS_6_1.txt	81	72	1	0	0		0.503798	0.684984	0.339158	0.454121	0.622708	0.745125	0.602231	0.854183	0.326385	0.574621	0.755544	0.476312	0.579739	0.78901	0.842724	0.402376	0.910635	0.296761																UoS_6_2.txt	65	72	2	0	0
11	11.1	1	1	UoS_7_1.txt	104	73	1	0	0		0.304739	0.740435	0.567065	0.31543	0.588032	0.640121	2.30628	0.650549	0.185675	0.301765	0.743558	0.495935	0.366655	0.597409	0.559879	2.07797	0.588874	0.22465																UoS_7_2.txt	99	73	2	0	0
11	11.1	1	1	UoS_8_1.txt	90	74	1	0	0		0.0677414	0.782881	0.724554	0.167668	1.29458	1.84128	0.46051	1.0115	0.410623	0.192776	0.681069	0.617085	0.275331	1.33045	1.83004		1.18906	0.389915																UoS_8_2.txt	120	74	2	0	0
11	11.1	1	1	UoS_9_1.txt	113	75	1	0	0		0.315152	0.678813	0.606591	1.58745	1.24395	1.22318	1.59975	0.631233	0.0964981	0.33679	0.76103	0.778106	1.99215	1.78146	1.90747	1.35922	0.621697	0.0797666																UoS_9_2.txt	29	75	2	0	0
11	11.2	2	1	IEEM_1_1.txt	140	1	1	1	0	0	0.115191	0.918871	0.999841	0.281367	0.519463	0.526592	0.282995	0.00326957	0.00102341	0.100152	0.234586	0.538719	0.950674	1.18355	2.09584	2.72171	1.3495	0.271159	0.115191	0.918871	0.999841	0.281367	0.519463	0.526592	0.282995	0.00326957	0.00102341							IEEM_1_2.txt	85	1	2	1	0
11	11.2	2	1	IEEM_10_1.txt	117	2	1	1	0	9	0.286764	0.904773	0.99698	0.0938134	0.27301	0.568568	1.97358	1.40858	0.525872	0.219072	0.300552	0.14366	0.809059	0.8777	0.96613	0.644734	0.753108	0.948234	0.286764	0.904773	0.99698	0.0938134	0.27301	0.568568	1.97358	1.40858	0.525872							IEEM_10_2.txt	137	2	2	1	0
11	11.2	2	1	IEEM_11_1.txt	4	3	1	1	0	0	0.400863	0.899805	0.999881	0.728698	0.567515	0.566417	0.110834	0.0135995	0.00164661	0.457818	0.741832	0.520872	1.20565	1.3004	1.13259	0.418027	0.589046	0.354784	0.400863	0.899805	0.999881	0.728698	0.567515	0.566417	0.110834	0.0135995	0.00164661							IEEM_11_2.txt	25	3	2	1	0
11	11.2	2	1	IEEM_12_1.txt	33	4	1	1	0	1	0.382618	0.873485	0.999902	0.679223	0.641239	0.599688	0.16154	0.137522	0.0106695	0.225326	0.515948	0.64141	1.33837	1.30893	1.36215	0.215167	0.403809	0.0898729	0.382618	0.873485	0.999902	0.679223	0.641239	0.599688	0.16154	0.137522	0.0106695							IEEM_12_2.txt	71	4	2	1	0
11	11.2	2	1	IEEM_13_1.txt	45	5	1	1	0	2	0.427122	0.894518	0.999348	0.453614	0.608994	0.550824	0.234375	0.0855752	0.018992	0.240678	0.283264	0.593156	0.424767	0.965945	1.81144	1.42895	1.04008	0.352406	0.427122	0.894518	0.999348	0.453614	0.608994	0.550824	0.234375	0.0855752	0.018992							IEEM_13_2.txt	114	5	2	1	0
11	11.2	2	1	IEEM_14_1.txt	24	6	1	1	0	3	0.259428	0.887907	0.999284	0.339792	0.475833	0.476498	0.274519	0.131509	0.0280392	0.364969	0.657694	0.47853	0.815799	1.80247	1.36781	1.16723	0.309967	0.140909	0.259428	0.887907	0.999284	0.339792	0.475833	0.476498	0.274519	0.131509	0.0280392							IEEM_14_2.txt	57	6	2	1	0
11	11.2	2	1	IEEM_15_1.txt	61	7	1	1	0	5	0.222571	0.942265	0.99917	0.353962	0.674796	0.604613	1.2556	0.363966	0.0398114	0.241237	0.571798	0.523285	1.12357	1.84184	2.12238	0.54601	0.693293	0.263219	0.222571	0.942265	0.99917	0.353962	0.674796	0.604613	1.2556	0.363966	0.0398114							IEEM_15_2.txt	39	7	2	1	0
11	11.2	2	1	IEEM_2_1.txt	51	8	1	1	0	1	0.340952	0.857522	0.999766	1.00551	0.744904	0.688598	0.273831	0.0505227	0.00820703	0.271967	0.693128	0.252989	1.36296	2.19	1.00115	0.817167	0.482319	0.756719	0.340952	0.857522	0.999766	1.00551	0.744904	0.688598	0.273831	0.0505227	0.00820703							IEEM_2_2.txt	136	8	2	1	0
11	11.2	2	1	IEEM_3_1.txt	106	9	1	1	0	2	0.227312	0.897076	0.99991	0.300416	0.443964	0.437283	0.845814	0.111986	0.0181123	0.122607	0.286789	0.356019	0.670054	1.05971	0.931612	1.81816	0.69823	0.306224	0.227312	0.897076	0.99991	0.300416	0.443964	0.437283	0.845814	0.111986	0.0181123							IEEM_3_2.txt	27	9	2	1	0
11	11.2	2	1	IEEM_4_1.txt	59	10	1	1	0	3	0.330878	0.896723	0.999182	0.492556	0.677814	0.628641	0.451789	0.14376	0.0266521	0.369033	0.657778	0.68237	1.14866	1.43891	1.6395		0.214281	0.123671	0.330878	0.896723	0.999182	0.492556	0.677814	0.628641	0.451789	0.14376	0.0266521							IEEM_4_2.txt	122	10	2	1	0
11	11.2	2	1	IEEM_5_1.txt	58	11	1	1	0	4	0.333049	0.915826	0.999217	0.652262	0.549896	0.541352	0.69132	0.300196	0.0321245	0.320708	0.560387	0.344074	1.17496	1.08248	0.985239	0.911766	0.846913	0.420528	0.333049	0.915826	0.999217	0.652262	0.549896	0.541352	0.69132	0.300196	0.0321245							IEEM_5_2.txt	146	11	2	1	0
11	11.2	2	1	IEEM_6_1.txt	97	12	1	1	0	5	0.300045	0.938956	0.99932	0.337575	0.659955	0.593559	1.5571	0.319169	0.039087	0.33815	0.615345	0.338577	1.48219	1.78547	1.12798	0.884661	0.654658	0.741213	0.300045	0.938956	0.99932	0.337575	0.659955	0.593559	1.5571	0.319169	0.039087							IEEM_6_2.txt	105	12	2	1	0
11	11.2	2	1	IEEM_7_1.txt	141	13	1	1	0	6	0.315511	0.961858	0.99951	0.334613	0.603349	0.567822	0.846729	0.458838	0.0596357	0.330385	0.466756	0.46112	1.55908	1.9409	1.68737	0.945647	0.641002	0.292606	0.315511	0.961858	0.99951	0.334613	0.603349	0.567822	0.846729	0.458838	0.0596357							IEEM_7_2.txt	102	13	2	1	0
11	11.2	2	1	IEEM_8_1.txt	20	14	1	1	0	7	0.156748	0.881416	0.998079	0.23527	0.50761	0.538797	1.70717	0.843576	0.123823	0.118895	0.555433	0.185743	0.784823	1.73791	1.13638	1.75075	0.741006	0.909374	0.156748	0.881416	0.998079	0.23527	0.50761	0.538797	1.70717	0.843576	0.123823							IEEM_8_2.txt	94	14	2	1	0
11	11.2	2	1	IEEM_9_1.txt	89	15	1	1	0	8	0.175095	0.845231	0.998492	0.242103	0.521446	0.771636	2.03725	1.23283	0.275203	0.277145	0.593368	0.778626	2.10995	2.20921	1.77338	1.30939	0.514694	0.015675	0.175095	0.845231	0.998492	0.242103	0.521446	0.771636	2.03725	1.23283	0.275203							IEEM_9_2.txt	17	15	2	1	0
11	11.2	2	1	LEIC_11_1.txt	28	16	1	0	0		0.332004	0.68873	0.446565	1.46232	1.43135	1.05389	0.670763	0.572399	0.183956	0.288622	0.68485	0.456936	1.21428	1.31764	1.21017	0.777481	0.591812	0.468673																LEIC_11_2.txt	112	16	2	0	0
11	11.2	2	1	LEIC_12_1.txt	15	17	1	0	0		0.545048	0.858451	0.971154	0.67627	1.47682	1.96379	0.850029	0.341653	0.0870119	0.552716	0.891452	0.955451	0.647905	1.37192	1.74458	1.10255	0.507639	0.0842482																LEIC_12_2.txt	95	17	2	0	0
11	11.2	2	1	LEIC_16_1.txt	11	18	1	0	0		0.407086	0.666664	0.476807	0.960559	2.01795	1.94385	1.06431	0.889131	0.236163	0.154766	0.69452	0.461994	0.492912	1.92478	1.79388	1.38997	0.777389	0.317708																LEIC_16_2.txt	54	18	2	0	0
11	11.2	2	1	LEIC_17_1.txt	37	19	1	0	0		0.371925	0.804511	0.807322	0.773093	1.70276	1.8434	0.660589	0.63061	0.0905715	0.381279	0.818785	0.73402	0.819648	1.6924	1.81981	0.693518	0.592044	0.215538																LEIC_17_2.txt	128	19	2	0	0
11	11.2	2	1	LEIC_18_1.txt	62	20	1	0	0		0.226741	0.760904	0.65863	2.37308	4.70525	3.63139	1.56408	0.909987	0.441475	0.213013	0.760475	0.754847	2.0308	5.24811	3.56526	1.99271	0.973743	0.486924																LEIC_18_2.txt	80	20	2	0	0
11	11.2	2	1	LEIC_20_1.txt	30	21	1	0	0		0.369142	0.889489	0.703834	0.411131	1.16802	1.69614	0.853451	0.841368	0.350908	0.262682	0.880378	0.562386	0.415315	1.10636	1.39879	0.770311	0.803359	0.468777																LEIC_20_2.txt	53	21	2	0	0
11	11.2	2	1	LEIC_24_1.txt	108	22	1	0	0		0.648716	0.776793	0.60442	2.29893	1.42858	1.65751	0.687737	0.457039	0.31119	0.703015	0.884539	0.701992	2.34539	1.54328	1.69572	0.569874	0.407595	0.173565																LEIC_24_2.txt	73	22	2	0	0
11	11.2	2	1	LEIC_25_1.txt	31	23	1	0	0		0.62048	0.611351	0.562622	1.02488	1.18506	1.53853	1.40546	0.444024	0.254693	0.536391	0.616972	0.520924	1.04726	1.20786	1.5513	1.40359	0.451208	0.206763																LEIC_25_2.txt	66	23	2	0	0
11	11.2	2	1	LEIC_29_1.txt	126	24	1	0	0		0.45724	0.848013	0.541297	0.926804	1.68228	1.41329	1.36229	0.955656	0.417167	0.384312	0.893657	0.558088	0.835063	1.57926	1.57073	1.06353	0.958822	0.311507																LEIC_29_2.txt	88	24	2	0	0
11	11.2	2	1	LEIC_3_1.txt	60	25	1	0	0		0.263502	0.878678	0.711862	0.838151	3.54295	3.60603	1.29074	1.05173	0.258631	0.282176	0.896723	0.725611	0.826211	3.50694	3.23786	1.3623	1.02282	0.338932																LEIC_3_2.txt	109	25	2	0	0
11	11.2	2	1	LEIC_4_1.txt	100	26	1	0	0		0.290637	0.873364	0.723385	0.76779	2.77536	3.30791	1.04632	0.626431	0.187425	0.299232	0.818759	0.706502	0.584772	2.31085	2.91686	1.04205	0.687654	0.222529																LEIC_4_2.txt	67	26	2	0	0
11	11.2	2	1	LEIC_6_1.txt	47	27	1	0	0		0.445791	0.878726	0.665559	1.08808	0.891172	1.11454	0.896469	0.488718	0.125657	0.488806	0.841955	0.585008	1.41668	0.952604	1.12039	0.815728	0.491738	0.255415																LEIC_6_2.txt	35	27	2	0	0
11	11.2	2	1	LEIC_8_1.txt	87	28	1	0	0		0.331211	0.830555	0.400184	1.11061	2.15565	2.66596	1.20753	0.519437	0.493765	0.368972	0.86728	0.47014	1.00992	1.89985	2.02303	0.985362	0.546568	0.246282																LEIC_8_2.txt	55	28	2	0	0
11	11.2	2	1	LEIC_9_1.txt	129	29	1	0	0		0.581392	0.893778	0.487278	2.30355	2.75654	2.87415	0.634952	0.311018	0.15662	0.59077	0.938178	0.72057	1.97859	2.58587	3.05917	0.640983	0.361457	0.117038																LEIC_9_2.txt	41	29	2	0	0
11	11.2	2	1	MUMC_1_1.txt	75	30	1	0	0		0.259808	0.749341	0.626352	0.806824	1.82419	1.90016	1.04831	0.644275	0.194698	0.0981766	0.638103	0.667016	0.507286	1.77446	1.89723	0.940391	0.731041	0.145502																MUMC_1_2.txt	46	30	2	0	0
11	11.2	2	1	MUMC_10_1.txt	13	31	1	0	0		0.312701	0.672083	0.273794	0.519781	1.20823	2.01781	1.62701	0.797611	0.965083	0.41508	0.83702	0.442249	0.68651	1.69497	1.61847	1.27659	0.69139	0.737318																MUMC_10_2.txt	36	31	2	0	0
11	11.2	2	1	MUMC_4_1.txt	132	32	1	0	0		0.458075	0.582443	0.309294	1.32246	1.77828	1.34165	0.778284	0.697136	0.437341	0.39657	0.606511	0.37375	1.16497	1.87064	1.36423	0.67394	0.729848	0.736199																MUMC_4_2.txt	86	32	2	0	0
11	11.2	2	1	MUMC_5_1.txt	34	33	1	0	0		0.766234	0.465403	0.252429	1.10767	0.854538	1.07342	1.21252	1.12648	0.661094	0.769671	0.441727	0.23293	1.25234	0.96158	1.12535	1.23661	1.05522	1.33003																MUMC_5_2.txt	43	33	2	0	0
11	11.2	2	1	MUMC_7_1.txt	110	34	1	0	0		0.206118	0.722439	0.667463	0.427121	1.66591	2.05669	0.771089	0.990328	0.126924	0.154341	0.668732	0.59281	0.479568	1.80424	1.97178	1.37358	0.902886	0.176003																MUMC_7_2.txt	119	34	2	0	0
11	11.2	2	1	MUMC_8_1.txt	115	35	1	0	0		0.217883	0.844547	0.676999	0.887792	1.72673	1.79246	1.50602	0.67154	0.323378	0.337104	0.723694	0.639719	1.3986	1.60602	2.10701	1.57096	0.81253	0.347192																MUMC_8_2.txt	76	35	2	0	0
11	11.2	2	1	Radboudumc_1_1.txt	18	36	1	0	0		0.448571	0.775613	0.574839	1.14731	2.07065	1.72756	0.708668	0.54909	0.0625441	0.518611	0.760442	0.551254	1.19708	1.89437	1.59456	0.672795	0.542413	0.173676																Radboudumc_1_2.txt	8	36	2	0	0
11	11.2	2	1	Radboudumc_10_1.txt	133	37	1	1	0	7	0.198596	0.279645	0.712959	0.416771	0.353035	0.430035	1.03432	1.30382	0.212508	0.328403	0.609565	0.519057	1.0145	1.60587	1.69096	1.68781	0.690942	0.338934	0.198596	0.279645	0.712959	0.416771	0.353035	0.430035	1.03432	1.30382	0.212508							Radboudumc_10_2.txt	3	37	2	1	0
11	11.2	2	1	Radboudumc_11_1.txt	48	38	1	0	1	9	0.289549	0.538062	0.510489	0.861501	1.16718	1.35583	0.578483	0.52558	0.223397	0.0980176	0.904408	0.996912	0.0912325	0.285986	0.594695	1.68422	1.30895	0.540991	0.0980176	0.904408	0.996912	0.0912325	0.285986	0.594695	1.68422	1.30895	0.540991							Radboudumc_11_2.txt	9	38	2	0	1
11	11.2	2	1	Radboudumc_13_1.txt	148	39	1	0	0		0.665459	0.737116	0.792504	1.89197	1.57221	1.84309	1.18095	0.483667	0.157894	0.671979	0.73299	0.820134	2.10205	1.67147	1.98118	1.24512	0.572034	0.115346																Radboudumc_13_2.txt	150	39	2	0	0
11	11.2	2	1	Radboudumc_14_1.txt	19	40	1	0	0		0.712242	0.42579	0.901943	1.45601	0.740173	1.61278	1.04915	0.89816	0.331932	0.716207	0.392917	0.910859	1.00657	0.61283	1.45834	0.952983	0.691466	0.27974																Radboudumc_14_2.txt	78	40	2	0	0
11	11.2	2	1	Radboudumc_15_1.txt	103	41	1	0	0		0.557458	0.21523	0.520238	0.928273	0.473689	0.784401	0.851643	0.868528	0.270415	0.558282	0.23135	0.490384	1.04858	0.521247	0.82957	0.891237	0.565902	0.297735																Radboudumc_15_2.txt	111	41	2	0	0
11	11.2	2	1	Radboudumc_16_1.txt	10	42	1	0	0		0.257986	0.793396	0.666975	0.718344	1.42326	1.5313	1.85403	0.530091	0.099929	0.322368	0.817746	0.585451	0.876689	1.55145	1.36782	1.65097	0.598622	0.239987																Radboudumc_16_2.txt	123	42	2	0	0
11	11.2	2	1	Radboudumc_17_1.txt	125	43	1	0	0		0.338317	0.71884	0.685041	0.500585	2.03932	2.00461	0.869811	0.576962	0.194103	0.366942	0.575976	0.576202	0.569403	1.86825	1.99023	1.11297	0.704487	0.408339																Radboudumc_17_2.txt	142	43	2	0	0
11	11.2	2	1	Radboudumc_2_1.txt	101	44	1	0	0		0.47339	0.580957	0.573317	1.33874	1.36597	1.71645	0.695194	0.700857	0.354673	0.409129	0.596549	0.632821	1.12252	1.24658	1.48574	0.75917	0.641294	0.223798																Radboudumc_2_2.txt	63	44	2	0	0
11	11.2	2	1	Radboudumc_3_1.txt	118	45	1	0	0		0.643106	0.931108	0.597511	1.20231	0.977006	1.2798	0.563168	0.520706	0.224531	0.598889	0.919906	0.610691	1.21519	1.09144	1.38378	0.559949	0.561342	0.176016																Radboudumc_3_2.txt	145	45	2	0	0
11	11.2	2	1	Radboudumc_5_1.txt	96	46	1	1	0	0	0.0890879	0.904467	0.999975	0.269093	0.597519	0.597995		0.00430973	0.00141079	0.381384	0.543236	0.840998	0.790225	1.20117	2.0131	0.757535	0.798635	0.181883	0.0890879	0.904467	0.999975	0.269093	0.597519	0.597995		0.00430973	0.00141079							Radboudumc_5_2.txt	82	46	2	1	0
11	11.2	2	1	Radboudumc_6_1.txt	72	47	1	0	1	2	0.638677	0.847641	0.904463	1.55159	1.89151	2.15306	0.475567	0.571909	0.255874	0.196963	0.853658	0.999672	0.527259	0.686747	0.727444	0.452127	0.109266	0.0163805	0.196963	0.853658	0.999672	0.527259	0.686747	0.727444	0.452127	0.109266	0.0163805							Radboudumc_6_2.txt	93	47	2	0	1
11	11.2	2	1	Radboudumc_7_1.txt	124	48	1	1	0	4	0.593453	0.927147	0.997272	0.504646	0.597905	0.574504	0.3805	0.223809	0.0305416	0.543511	0.525823	0.477655	0.850704	1.08183	1.68169	1.04474	0.551611		0.593453	0.927147	0.997272	0.504646	0.597905	0.574504	0.3805	0.223809	0.0305416							Radboudumc_7_2.txt	49	48	2	1	0
11	11.2	2	1	Radboudumc_8_1.txt	44	49	1	1	0	5	0.169315	0.936191	0.998604	0.179549	0.439889	0.424461	0.546297	0.25679	0.0398045	0.348751	0.558052	0.312561	0.762484	1.01071	1.38052	0.920839	0.851516	0.467232	0.169315	0.936191	0.998604	0.179549	0.439889	0.424461	0.546297	0.25679	0.0398045							Radboudumc_8_2.txt	83	49	2	1	0
11	11.2	2	1	Radboudumc_9_1.txt	144	50	1	0	0		0.436765	0.449588	0.478625	0.880643	0.730201	0.797913	0.537511	0.965979	0.278952	0.389238	0.444607	0.459704	0.834548	0.710881	0.961091	0.861023	1.25044	0.268458																Radboudumc_9_2.txt	6	50	2	0	0
11	11.2	2	1	UMCG_1_1.txt	77	51	1	0	0		0.336547	0.694155	0.759176	0.535671	1.13154	0.747523	0.775941	0.680364	0.224154	0.256104	0.738687	0.736749	0.45302	1.32238	0.773949	1.00497	0.736972	0.186419																UMCG_1_2.txt	56	51	2	0	0
11	11.2	2	1	UMCG_10_1.txt	107	52	1	0	0		0.11204	0.556149	0.481996	0.684035	1.4719	1.92612	1.62706	0.741321	0.297941	0.215542	0.646495	0.449585	0.62667	1.32292	2.05236	0.705714	0.709553	0.331645																UMCG_10_2.txt	98	52	2	0	0
11	11.2	2	1	UMCG_2_1.txt	50	53	1	0	0		0.611747	0.869077	0.667892	0.742952	1.54349	0.877518	0.919747	0.542073		0.485268	0.810822	0.502022	0.600252	1.46013	0.841077	0.906715	0.448785	0.160645																UMCG_2_2.txt	26	53	2	0	0
11	11.2	2	1	UMCG_3_1.txt	138	54	1	0	0		0.523208	0.792576	0.655668	0.67401	1.32786	1.08652	0.721441	0.411298	0.10941	0.715189	0.79612	0.572983	0.857396	1.21591	0.94583	0.540682	0.393696	0.185348																UMCG_3_2.txt	121	54	2	0	0
11	11.2	2	1	UMCG_4_1.txt	131	55	1	0	0		0.675428	0.853105	0.586777	0.667083	0.958625	1.33109	1.3186	0.873677	0.271166	0.649457	0.878679	0.68295	0.593089	0.893755	1.11852	1.24772	0.927958	0.21891																UMCG_4_2.txt	147	55	2	0	0
11	11.2	2	1	UMCG_5_1.txt	127	56	1	0	0		0.386347	0.75	0.527491	0.422752	1.04521	0.761895	1.03902	0.376445	0.779297	0.270363	0.713173	0.434	0.500437	1.07481	0.923349	1.19449	0.49608	0.78072																UMCG_5_2.txt	21	56	2	0	0
11	11.2	2	1	UMCG_6_1.txt	149	57	1	0	0		0.342899	0.518505	0.290286	0.602819	1.00164	0.764332	1.16261	1.14655	1.27563	0.437581	0.407938	0.178735	0.578797	0.730126	0.554586	1.37341	1.1031	1.61884																UMCG_6_2.txt	14	57	2	0	0
11	11.2	2	1	UMCG_7_1.txt	143	58	1	0	0		0.113013	0.662847	0.42997	0.303269	1.41341	1.73626	0.941745	0.66315	0.570966	0.347379	0.736595	0.353587	0.604042	1.48752	1.28758	1.05427	0.730082	0.931433																UMCG_7_2.txt	91	58	2	0	0
11	11.2	2	1	UMCG_8_1.txt	32	59	1	0	0		0.179139	0.648226	0.592775	0.461	1.16499	1.69398	0.685733	0.88381	0.188265	0.386777	0.736013	0.606101	0.603431	1.29124	1.5095	0.56872	0.914619	0.134449																UMCG_8_2.txt	52	59	2	0	0
11	11.2	2	1	UMCG_9_1.txt	64	60	1	0	0		0.281033	0.760845	0.604552	0.605802	1.56746	2.0479	0.905913	0.596914	0.413715	0.332864	0.714509	0.636779	0.622454	1.67391	2.18529	1.09167	0.661005	0.361819																UMCG_9_2.txt	74	60	2	0	0
11	11.2	2	1	UoS_1_1.txt	70	61	1	0	0		0.403485	0.568776	0.580809	1.47179	1.24863	1.48185	1.04306	0.857098	0.578915	0.135205	0.531078	0.602264	0.959787	1.21364	1.67118	1.07345	0.733041	0.396271																UoS_1_2.txt	42	61	2	0	0
11	11.2	2	1	UoS_10_1.txt	5	62	1	0	0		0.440692	0.918444	0.474338	0.675339	1.10401	1.13336	0.599045	0.312521	0.409601	0.50149	0.840813	0.306629	0.660045	1.15441	1.41337	0.993632	0.331832	0.506272																UoS_10_2.txt	22	62	2	0	0
11	11.2	2	1	UoS_11_1.txt	68	63	1	0	0		0.19364	0.809722	0.470412	0.752893	2.00299	1.69557	1.45313	0.779273	0.179018	0.303674	0.850251	0.648008	0.918463	1.99743	1.62423	1.43041	0.750054	0.145282																UoS_11_2.txt	130	63	2	0	0
11	11.2	2	1	UoS_12_1.txt	40	64	1	0	0		0.596986	0.780063	0.442621	1.23143	1.4342	1.2715	1.05617	0.597085	0.338078	0.368026	0.720328	0.391565	1.12552	1.49199	1.40271	1.16811	0.566661	0.512814																UoS_12_2.txt	38	64	2	0	0
11	11.2	2	1	UoS_13_1.txt	135	65	1	0	0		0.262879	0.75251	0.410276	0.522651	1.33245	1.6883	1.10826	0.540271	0.235432	0.182511	0.713497	0.321494	0.641482	1.40217	1.40225	1.28457	0.612299	0.370398																UoS_13_2.txt	134	65	2	0	0
11	11.2	2	1	UoS_14_1.txt	23	66	1	0	0		0.193524	0.489241	0.497787	0.867459	1.46186	1.85783	0.736444	0.484459	0.568454	0.135355	0.545192	0.550426	0.555325	1.40983	1.7706	1.4474	0.473637	0.345917																UoS_14_2.txt	79	66	2	0	0
11	11.2	2	1	UoS_15_1.txt	16	67	1	0	0		0.120585	0.305372	0.511746	0.40123	0.872181	1.34177	2.06408	0.959736	0.45265	0.257684	0.860077	0.991265	0.205593	0.271811	0.57644	0.558001	1.31541	0.538639																UoS_15_2.txt	7	67	2	0	0
11	11.2	2	1	UoS_2_1.txt	92	68	1	0	0		0.258933	0.788253	0.868926	0.830126	2.31147	1.76946	0.777118	0.787625	0.169585	0.190329	0.85402	0.869118	0.692321	2.68796	1.76111	0.835455	0.749334	0.20819																UoS_2_2.txt	69	68	2	0	0
11	11.2	2	1	UoS_3_1.txt	1	69	1	0	0		0.322672	0.884966	0.616596	0.69012	1.55054	1.78165	0.379983	0.555707	0.144298	0.15868	0.838191	0.997852	0.258894	0.497138	0.548596	0.977093	0.936964	0.121459																UoS_3_2.txt	12	69	2	0	1
11	11.2	2	1	UoS_4_1.txt	139	70	1	0	0		0.673762	0.634668	0.607811	0.912623	1.24267	1.4903	0.530923	0.681802	0.230032	0.684049	0.490474	0.307918	1.01153	1.20088	1.37778	0.597346	0.431424	0.614624																UoS_4_2.txt	84	70	2	0	0
11	11.2	2	1	UoS_5_1.txt	116	71	1	0	1	9	0.227446	0.735496	0.673215	1.54315	1.56382	1.6689	0.599577	0.784537	0.125506	0.0980102	0.877864	0.995407	0.10929	0.301133	0.686294	1.28763	1.41457	0.553118	0.0980102	0.877864	0.995407	0.10929	0.301133	0.686294	1.28763	1.41457	0.553118							UoS_5_2.txt	2	71	2	1	0
11	11.2	2	1	UoS_6_1.txt	81	72	1	0	0		0.503798	0.684984	0.339158	0.692307	0.949317	1.13594	0.602231	0.854183	0.326385	0.574621	0.755544	0.476312	0.746362	1.01578	1.08493	0.402376	0.910635	0.296761																UoS_6_2.txt	65	72	2	0	0
11	11.2	2	1	UoS_7_1.txt	104	73	1	0	0		0.304739	0.740435	0.567065	0.598412	1.11557	1.21439	2.30628	0.650549	0.185675	0.301765	0.743558	0.495935	0.688556	1.1219	1.05142	2.07797	0.588874	0.22465																UoS_7_2.txt	99	73	2	0	0
11	11.2	2	1	UoS_8_1.txt	90	74	1	0	0		0.0677414	0.782881	0.724554	0.220665	1.70377	2.42327	0.46051	1.0115	0.410623	0.192776	0.681069	0.617085	0.334672	1.6172	2.22446		1.18906	0.389915																UoS_8_2.txt	120	74	2	0	0
11	11.2	2	1	UoS_9_1.txt	113	75	1	0	0		0.315152	0.678813	0.606591	2.98653	2.34028	2.30122	1.59975	0.631233	0.0964981	0.33679	0.76103	0.778106	2.53078	2.26313	2.4232	1.35922	0.621697	0.0797666																UoS_9_2.txt	29	75	2	0	0
11	11.3	3	1	IEEM_1_1.txt	140	1	1	1	0	0				0.266911	0.492775	0.499538							0.901832	1.12274	1.98816							0.266911	0.492775	0.499538										IEEM_1_2.txt	85	1	2	1	0
11	11.3	3	1	IEEM_10_1.txt	117	2	1	1	0	9				0.104865	0.305173	0.635549							0.904371	0.981099	1.07995							0.104865	0.305173	0.635549										IEEM_10_2.txt	137	2	2	1	0
11	11.3	3	1	IEEM_11_1.txt	4	3	1	1	0	0				0.6407	0.498981	0.498016							1.06005	1.14336	0.995818							0.6407	0.498981	0.498016										IEEM_11_2.txt	25	3	2	1	0
11	11.3	3	1	IEEM_12_1.txt	33	4	1	1	0	1				0.567837	0.536082	0.501345							1.11889	1.09428	1.13877							0.567837	0.536082	0.501345										IEEM_12_2.txt	71	4	2	1	0
11	11.3	3	1	IEEM_13_1.txt	45	5	1	1	0	2				0.416981	0.559813	0.506341							0.390463	0.887937	1.66515							0.416981	0.559813	0.506341										IEEM_13_2.txt	114	5	2	1	0
11	11.3	3	1	IEEM_14_1.txt	24	6	1	1	0	3				0.363674	0.509276	0.509989							0.873137	1.92915	1.46394							0.363674	0.509276	0.509989										IEEM_14_2.txt	57	6	2	1	0
11	11.3	3	1	IEEM_15_1.txt	61	7	1	1	0	5				0.307574	0.586362	0.525377							0.976324	1.60046	1.84424							0.307574	0.586362	0.525377										IEEM_15_2.txt	39	7	2	1	0
11	11.3	3	1	IEEM_2_1.txt	51	8	1	1	0	1				0.738997	0.547463	0.506081							1.0017	1.60953	0.735791							0.738997	0.547463	0.506081										IEEM_2_2.txt	136	8	2	1	0
11	11.3	3	1	IEEM_3_1.txt	106	9	1	1	0	2				0.347235	0.513155	0.505433							0.77448	1.22486	1.0768							0.347235	0.513155	0.505433										IEEM_3_2.txt	27	9	2	1	0
11	11.3	3	1	IEEM_4_1.txt	59	10	1	1	0	3				0.402534	0.553933	0.513747							0.938724	1.17593	1.33985							0.402534	0.553933	0.513747										IEEM_4_2.txt	122	10	2	1	0
11	11.3	3	1	IEEM_5_1.txt	58	11	1	1	0	4				0.627721	0.529206	0.520984							1.13075	1.04175	0.94817							0.627721	0.529206	0.520984										IEEM_5_2.txt	146	11	2	1	0
11	11.3	3	1	IEEM_6_1.txt	97	12	1	1	0	5				0.299967	0.58643	0.527431							1.31707	1.58656	1.00231							0.299967	0.58643	0.527431										IEEM_6_2.txt	105	12	2	1	0
11	11.3	3	1	IEEM_7_1.txt	141	13	1	1	0	6				0.319277	0.575696	0.541797							1.48762	1.85194	1.61003							0.319277	0.575696	0.541797										IEEM_7_2.txt	102	13	2	1	0
11	11.3	3	1	IEEM_8_1.txt	20	14	1	1	0	7				0.24966	0.538657	0.571752							0.832825	1.8442	1.20588							0.24966	0.538657	0.571752										IEEM_8_2.txt	94	14	2	1	0
11	11.3	3	1	IEEM_9_1.txt	89	15	1	1	0	8				0.193432	0.416619	0.616514							1.68578	1.76509	1.41688							0.193432	0.416619	0.616514										IEEM_9_2.txt	17	15	2	1	0
11	11.3	3	1	LEIC_11_1.txt	28	16	1	0	0					1.46031	1.42938	1.05244							1.21261	1.31583	1.2085																			LEIC_11_2.txt	112	16	2	0	0
11	11.3	3	1	LEIC_12_1.txt	15	17	1	0	0					0.319689	0.69813	0.92833							0.30628	0.648538	0.824704																			LEIC_12_2.txt	95	17	2	0	0
11	11.3	3	1	LEIC_16_1.txt	11	18	1	0	0					0.887523	1.86452	1.79605							0.455433	1.77843	1.65749																			LEIC_16_2.txt	54	18	2	0	0
11	11.3	3	1	LEIC_17_1.txt	37	19	1	0	0					0.769651	1.69517	1.8352							0.815998	1.68486	1.81171																			LEIC_17_2.txt	128	19	2	0	0
11	11.3	3	1	LEIC_18_1.txt	62	20	1	0	0					1.07257	2.12664	1.64129							0.917868	2.372	1.6114																			LEIC_18_2.txt	80	20	2	0	0
11	11.3	3	1	LEIC_20_1.txt	30	21	1	0	0					0.423559	1.20333	1.74741							0.42787	1.13981	1.44107																			LEIC_20_2.txt	53	21	2	0	0
11	11.3	3	1	LEIC_24_1.txt	108	22	1	0	0					2.01099	1.24965	1.4499							2.05163	1.34998	1.48333																			LEIC_24_2.txt	73	22	2	0	0
11	11.3	3	1	LEIC_25_1.txt	31	23	1	0	0					0.906196	1.04783	1.36036							0.925984	1.06798	1.37165																			LEIC_25_2.txt	66	23	2	0	0
11	11.3	3	1	LEIC_29_1.txt	126	24	1	0	0					0.943376	1.71236	1.43856							0.849995	1.6075	1.59882																			LEIC_29_2.txt	88	24	2	0	0
11	11.3	3	1	LEIC_3_1.txt	60	25	1	0	0					0.734582	3.10516	3.16044							0.724118	3.0736	2.83776																			LEIC_3_2.txt	109	25	2	0	0
11	11.3	3	1	LEIC_4_1.txt	100	26	1	0	0					0.767753	2.77523	3.30775							0.584743	2.31074	2.91672																			LEIC_4_2.txt	67	26	2	0	0
11	11.3	3	1	LEIC_6_1.txt	47	27	1	0	0					0.88863	0.727815	0.910239							1.15699	0.777987	0.915014																			LEIC_6_2.txt	35	27	2	0	0
11	11.3	3	1	LEIC_8_1.txt	87	28	1	0	0					1.04459	2.02751	2.50748							0.949885	1.78691	1.90277																			LEIC_8_2.txt	55	28	2	0	0
11	11.3	3	1	LEIC_9_1.txt	129	29	1	0	0					2.03304	2.43284	2.53664							1.74624	2.28221	2.69993																			LEIC_9_2.txt	41	29	2	0	0
11	11.3	3	1	MUMC_1_1.txt	75	30	1	0	0					0.628991	1.42212	1.48134							0.395474	1.38335	1.47906																			MUMC_1_2.txt	46	30	2	0	0
11	11.3	3	1	MUMC_10_1.txt	13	31	1	0	0					0.364452	0.847168	1.41482							0.481357	1.18845	1.13482																			MUMC_10_2.txt	36	31	2	0	0
11	11.3	3	1	MUMC_4_1.txt	132	32	1	0	0					1.20943	1.62629	1.22698							1.0654	1.71076	1.24763																			MUMC_4_2.txt	86	32	2	0	0
11	11.3	3	1	MUMC_5_1.txt	34	33	1	0	0					0.751573	0.579816	0.728328							0.849733	0.652446	0.763566																			MUMC_5_2.txt	43	33	2	0	0
11	11.3	3	1	MUMC_7_1.txt	110	34	1	0	0					0.435841	1.69991	2.09868							0.489358	1.84108	2.01203																			MUMC_7_2.txt	119	34	2	0	0
11	11.3	3	1	MUMC_8_1.txt	115	35	1	0	0					0.720457	1.40127	1.45461							1.13499	1.30331	1.70987																			MUMC_8_2.txt	76	35	2	0	0
11	11.3	3	1	Radboudumc_1_1.txt	18	36	1	0	0					1.16925	2.11025	1.7606							1.21997	1.93059	1.62506																			Radboudumc_1_2.txt	8	36	2	0	0
11	11.3	3	1	Radboudumc_10_1.txt	133	37	1	1	0	7				0.394871	0.334484	0.407437							0.961193	1.52148	1.6021							0.394871	0.334484	0.407437										Radboudumc_10_2.txt	3	37	2	1	0
11	11.3	3	1	Radboudumc_11_1.txt	48	38	1	0	1	9				0.905136	1.2263	1.42451							0.0958534	0.300471	0.624816							0.0958534	0.300471	0.624816										Radboudumc_11_2.txt	9	38	2	0	1
11	11.3	3	1	Radboudumc_13_1.txt	148	39	1	0	0					1.74364	1.44896	1.69859							1.93726	1.54043	1.82586																			Radboudumc_13_2.txt	150	39	2	0	0
11	11.3	3	1	Radboudumc_14_1.txt	19	40	1	0	0					1.37602	0.699509	1.52417							0.951271	0.579162	1.37822																			Radboudumc_14_2.txt	78	40	2	0	0
11	11.3	3	1	Radboudumc_15_1.txt	103	41	1	0	0					0.974081	0.497065	0.823109							1.10032	0.546969	0.870507																			Radboudumc_15_2.txt	111	41	2	0	0
11	11.3	3	1	Radboudumc_16_1.txt	10	42	1	0	0					0.634263	1.25667	1.35207							0.774073	1.36986	1.20772																			Radboudumc_16_2.txt	123	42	2	0	0
11	11.3	3	1	Radboudumc_17_1.txt	125	43	1	0	0					0.453623	1.848	1.81655							0.515984	1.69298	1.80352																			Radboudumc_17_2.txt	142	43	2	0	0
11	11.3	3	1	Radboudumc_2_1.txt	101	44	1	0	0					1.21942	1.24422	1.56347							1.02247	1.13547	1.35332																			Radboudumc_2_2.txt	63	44	2	0	0
11	11.3	3	1	Radboudumc_3_1.txt	118	45	1	0	0					1.40073	1.13825	1.49102							1.41574	1.27156	1.61215																			Radboudumc_3_2.txt	145	45	2	0	0
11	11.3	3	1	Radboudumc_5_1.txt	96	46	1	1	0	0				0.223468	0.496209	0.496604							0.656241	0.99751	1.67177							0.223468	0.496209	0.496604										Radboudumc_5_2.txt	82	46	2	1	0
11	11.3	3	1	Radboudumc_6_1.txt	72	47	1	0	1	2				1.07048	1.305	1.48544							0.363769	0.473803	0.501881							0.363769	0.473803	0.501881										Radboudumc_6_2.txt	93	47	2	0	1
11	11.3	3	1	Radboudumc_7_1.txt	124	48	1	1	0	4				0.460335	0.545405	0.524059							0.776007	0.986843	1.53402							0.460335	0.545405	0.524059										Radboudumc_7_2.txt	49	48	2	1	0
11	11.3	3	1	Radboudumc_8_1.txt	44	49	1	1	0	5				0.224617	0.550305	0.531004							0.953873	1.2644	1.72704							0.224617	0.550305	0.531004										Radboudumc_8_2.txt	83	49	2	1	0
11	11.3	3	1	Radboudumc_9_1.txt	144	50	1	0	0					0.99035	0.821166	0.897314							0.938513	0.799439	1.08082																			Radboudumc_9_2.txt	6	50	2	0	0
11	11.3	3	1	UMCG_1_1.txt	77	51	1	0	0					0.384271	0.811728	0.536245							0.32498	0.948628	0.555202																			UMCG_1_2.txt	56	51	2	0	0
11	11.3	3	1	UMCG_10_1.txt	107	52	1	0	0					0.558938	1.20272	1.57387							0.512064	1.08098	1.67703																			UMCG_10_2.txt	98	52	2	0	0
11	11.3	3	1	UMCG_2_1.txt	50	53	1	0	0					0.513475	1.06675	0.606478							0.414852	1.00914	0.581292																			UMCG_2_2.txt	26	53	2	0	0
11	11.3	3	1	UMCG_3_1.txt	138	54	1	0	0					0.596974	1.1761	0.962334							0.759401	1.07694	0.837727																			UMCG_3_2.txt	121	54	2	0	0
11	11.3	3	1	UMCG_4_1.txt	131	55	1	0	0					0.479375	0.688881	0.956543							0.426202	0.642265	0.803786																			UMCG_4_2.txt	147	55	2	0	0
11	11.3	3	1	UMCG_5_1.txt	127	56	1	0	0					0.432423	1.06912	0.779325							0.511886	1.0994	0.944472																			UMCG_5_2.txt	21	56	2	0	0
11	11.3	3	1	UMCG_6_1.txt	149	57	1	0	0					0.61521	1.02223	0.780043							0.590694	0.745133	0.565985																			UMCG_6_2.txt	14	57	2	0	0
11	11.3	3	1	UMCG_7_1.txt	143	58	1	0	0					0.202326	0.942959	1.15834							0.402986	0.992401	0.859009																			UMCG_7_2.txt	91	58	2	0	0
11	11.3	3	1	UMCG_8_1.txt	32	59	1	0	0					0.386855	0.977621	1.42153							0.506379	1.08356	1.26672																			UMCG_8_2.txt	52	59	2	0	0
11	11.3	3	1	UMCG_9_1.txt	64	60	1	0	0					0.409256	1.05891	1.38348							0.420506	1.13083	1.4763																			UMCG_9_2.txt	74	60	2	0	0
11	11.3	3	1	UoS_1_1.txt	70	61	1	0	0					1.34838	1.14394	1.3576							0.87931	1.11188	1.53105																			UoS_1_2.txt	42	61	2	0	0
11	11.3	3	1	UoS_10_1.txt	5	62	1	0	0					0.671546	1.09781	1.12699							0.656338	1.14792	1.40543																			UoS_10_2.txt	22	62	2	0	0
11	11.3	3	1	UoS_11_1.txt	68	63	1	0	0					0.695624	1.85063	1.56659							0.8486	1.84549	1.50068																			UoS_11_2.txt	130	63	2	0	0
11	11.3	3	1	UoS_12_1.txt	40	64	1	0	0					1.10808	1.29054	1.14414							1.01278	1.34254	1.2622																			UoS_12_2.txt	38	64	2	0	0
11	11.3	3	1	UoS_13_1.txt	135	65	1	0	0					0.478874	1.22084	1.54689							0.587751	1.28472	1.28479																			UoS_13_2.txt	134	65	2	0	0
11	11.3	3	1	UoS_14_1.txt	23	66	1	0	0					0.671662	1.1319	1.4385							0.429981	1.09162	1.37096																			UoS_14_2.txt	79	66	2	0	0
11	11.3	3	1	UoS_15_1.txt	16	67	1	0	0					0.444072	0.965308	1.48504							0.227545	0.300834	0.63799																			UoS_15_2.txt	7	67	2	0	0
11	11.3	3	1	UoS_2_1.txt	92	68	1	0	0					0.69756	1.94235	1.48689							0.581761	2.25871	1.47988																			UoS_2_2.txt	69	68	2	0	0
11	11.3	3	1	UoS_3_1.txt	1	69	1	0	0					0.722229	1.62268	1.86454							0.270939	0.520269	0.574121																			UoS_3_2.txt	12	69	2	0	1
11	11.3	3	1	UoS_4_1.txt	139	70	1	0	0					0.730183	0.994255	1.19238							0.809321	0.960815	1.10235																			UoS_4_2.txt	84	70	2	0	0
11	11.3	3	1	UoS_5_1.txt	116	71	1	0	1	9				1.42065	1.43968	1.53642							0.100614	0.277228	0.631814							0.100614	0.277228	0.631814										UoS_5_2.txt	2	71	2	1	0
11	11.3	3	1	UoS_6_1.txt	81	72	1	0	0					0.76777	1.05279	1.25976							0.827717	1.1265	1.20319																			UoS_6_2.txt	65	72	2	0	0
11	11.3	3	1	UoS_7_1.txt	104	73	1	0	0					0.484008	0.902299	0.982227							0.556918	0.907415	0.85041																			UoS_7_2.txt	99	73	2	0	0
11	11.3	3	1	UoS_8_1.txt	90	74	1	0	0					0.232806	1.79752	2.55661							0.353086	1.70618	2.34685																			UoS_8_2.txt	120	74	2	0	0
11	11.3	3	1	UoS_9_1.txt	113	75	1	0	0					2.12462	1.66488	1.63709							1.8004	1.60999	1.72387																			UoS_9_2.txt	29	75	2	0	0
11	11.4	4	4	IEEM_1_1.txt	140	1	1	1	0	0					0.425134									1.24138			1.18978						0.425134											IEEM_1_2.txt	85	1	2	1	0
11	11.4	4	4	IEEM_10_1.txt	117	2	1	1	0	9					0.320225			1.20455						1.17116			0.757101						0.320225			1.20455								IEEM_10_2.txt	137	2	2	1	0
11	11.4	4	4	IEEM_11_1.txt	4	3	1	1	0	0					0.522479			0.0807345						1.57289			0.433869						0.522479			0.0807345								IEEM_11_2.txt	25	3	2	1	0
11	11.4	4	4	IEEM_12_1.txt	33	4	1	1	0	1					0.600253			0.121275						1.6395			0.133352						0.600253			0.121275								IEEM_12_2.txt	71	4	2	1	0
11	11.4	4	4	IEEM_13_1.txt	45	5	1	1	0	2					0.501956			0.102502						0.75903			1.37027						0.501956			0.102502								IEEM_13_2.txt	114	5	2	1	0
11	11.4	4	4	IEEM_14_1.txt	24	6	1	1	0	3					0.520854			0.134988						1.76185			0.253514						0.520854			0.134988								IEEM_14_2.txt	57	6	2	1	0
11	11.4	4	4	IEEM_15_1.txt	61	7	1	1	0	5					0.586259			0.392239						1.68196			0.566983						0.586259			0.392239								IEEM_15_2.txt	39	7	2	1	0
11	11.4	4	4	IEEM_2_1.txt	51	8	1	1	0	1					0.507825			0.148425						1.74896			0.33494						0.507825			0.148425								IEEM_2_2.txt	136	8	2	1	0
11	11.4	4	4	IEEM_3_1.txt	106	9	1	1	0	2					0.536836			0.14019						1.26225			0.887849						0.536836			0.14019								IEEM_3_2.txt	27	9	2	1	0
11	11.4	4	4	IEEM_4_1.txt	59	10	1	1	0	3					0.541072			0.13467						1.18563			0.290882						0.541072			0.13467								IEEM_4_2.txt	122	10	2	1	0
11	11.4	4	4	IEEM_5_1.txt	58	11	1	1	0	4					0.618924			0.249447						1.33588			0.39965						0.618924			0.249447								IEEM_5_2.txt	146	11	2	1	0
11	11.4	4	4	IEEM_6_1.txt	97	12	1	1	0	5					0.565008			0.320398						1.63127			0.485306						0.565008			0.320398								IEEM_6_2.txt	105	12	2	1	0
11	11.4	4	4	IEEM_7_1.txt	141	13	1	1	0	6					0.620048			0.379206						2.04719			0.66438						0.620048			0.379206								IEEM_7_2.txt	102	13	2	1	0
11	11.4	4	4	IEEM_8_1.txt	20	14	1	1	0	7					0.614882			0.698552						1.76624			0.706291						0.614882			0.698552								IEEM_8_2.txt	94	14	2	1	0
11	11.4	4	4	IEEM_9_1.txt	89	15	1	1	0	8					0.456635			1.1349						1.62869			0.296079						0.456635			1.1349								IEEM_9_2.txt	17	15	2	1	0
11	11.4	4	4	LEIC_11_1.txt	28	16	1	0	0						1.67026			0.330793						1.46581			0.39838																	LEIC_11_2.txt	112	16	2	0	0
11	11.4	4	4	LEIC_12_1.txt	15	17	1	0	0						0.72803			0.422297						0.6631			0.439005																	LEIC_12_2.txt	95	17	2	0	0
11	11.4	4	4	LEIC_16_1.txt	11	18	1	0	0						2.00835			0.709527						1.74472			0.642288																	LEIC_16_2.txt	54	18	2	0	0
11	11.4	4	4	LEIC_17_1.txt	37	19	1	0	0						1.86026			0.444068						1.96699			0.389944																	LEIC_17_2.txt	128	19	2	0	0
11	11.4	4	4	LEIC_18_1.txt	62	20	1	0	0						2.34392			0.641032						2.46875			0.645911																	LEIC_18_2.txt	80	20	2	0	0
11	11.4	4	4	LEIC_20_1.txt	30	21	1	0	0						1.16496			0.827065						1.10897			0.827337																	LEIC_20_2.txt	53	21	2	0	0
11	11.4	4	4	LEIC_24_1.txt	108	22	1	0	0						1.61935			0.37586						1.67933			0.295642																	LEIC_24_2.txt	73	22	2	0	0
11	11.4	4	4	LEIC_25_1.txt	31	23	1	0	0						1.33733			0.486677						1.32249			0.46333																	LEIC_25_2.txt	66	23	2	0	0
11	11.4	4	4	LEIC_29_1.txt	126	24	1	0	0						1.62244			0.807583						1.47879			0.819495																	LEIC_29_2.txt	88	24	2	0	0
11	11.4	4	4	LEIC_3_1.txt	60	25	1	0	0						3.11905			1.02473						3.00861			1.01851																	LEIC_3_2.txt	109	25	2	0	0
11	11.4	4	4	LEIC_4_1.txt	100	26	1	0	0						2.71889			0.58454						2.21543			0.646672																	LEIC_4_2.txt	67	26	2	0	0
11	11.4	4	4	LEIC_6_1.txt	47	27	1	0	0						0.70824			0.458159						0.7709			0.446665																	LEIC_6_2.txt	35	27	2	0	0
11	11.4	4	4	LEIC_8_1.txt	87	28	1	0	0						2.0554			0.49618						1.92691			0.538757																	LEIC_8_2.txt	55	28	2	0	0
11	11.4	4	4	LEIC_9_1.txt	129	29	1	0	0						2.37905			0.279316						2.37966			0.339501																	LEIC_9_2.txt	41	29	2	0	0
11	11.4	4	4	MUMC_1_1.txt	75	30	1	0	0						1.41851			0.539172						1.35533			0.775414																	MUMC_1_2.txt	46	30	2	0	0
11	11.4	4	4	MUMC_10_1.txt	13	31	1	0	0						0.832197			0.833569						1.18448			0.702202																	MUMC_10_2.txt	36	31	2	0	0
11	11.4	4	4	MUMC_4_1.txt	132	32	1	0	0						2.21082			0.580868						2.08402			0.56803																	MUMC_4_2.txt	86	32	2	0	0
11	11.4	4	4	MUMC_5_1.txt	34	33	1	0	0						1.46139			1.024						1.52506			0.949272																	MUMC_5_2.txt	43	33	2	0	0
11	11.4	4	4	MUMC_7_1.txt	110	34	1	0	0						1.71375			1.01815						1.72072			0.964129																	MUMC_7_2.txt	119	34	2	0	0
11	11.4	4	4	MUMC_8_1.txt	115	35	1	0	0						1.36131			0.611193						1.38711			0.698909																	MUMC_8_2.txt	76	35	2	0	0
11	11.4	4	4	Radboudumc_1_1.txt	18	36	1	0	0						2.32465			0.53461						2.14472			0.538741																	Radboudumc_1_2.txt	8	36	2	0	0
11	11.4	4	4	Radboudumc_10_1.txt	133	37	1	1	0	7					0.652825			0.751247						1.5835			0.605564						0.652825			0.751247								Radboudumc_10_2.txt	3	37	2	1	0
11	11.4	4	4	Radboudumc_11_1.txt	48	38	1	0	1	9					1.9706			0.63328						0.283115			1.30864						0.283115			1.30864								Radboudumc_11_2.txt	9	38	2	0	1
11	11.4	4	4	Radboudumc_13_1.txt	148	39	1	0	0						1.95363			0.496689						2.02437			0.522646																	Radboudumc_13_2.txt	150	39	2	0	0
11	11.4	4	4	Radboudumc_14_1.txt	19	40	1	0	0						1.60252			0.493979						1.13396			0.499584																	Radboudumc_14_2.txt	78	40	2	0	0
11	11.4	4	4	Radboudumc_15_1.txt	103	41	1	0	0						0.780887			0.198974						0.898583			0.174744																	Radboudumc_15_2.txt	111	41	2	0	0
11	11.4	4	4	Radboudumc_16_1.txt	10	42	1	0	0						1.09784			0.57808						1.17035			0.599397																	Radboudumc_16_2.txt	123	42	2	0	0
11	11.4	4	4	Radboudumc_17_1.txt	125	43	1	0	0						1.55639			0.598707						1.30659			0.632328																	Radboudumc_17_2.txt	142	43	2	0	0
11	11.4	4	4	Radboudumc_2_1.txt	101	44	1	0	0						1.37102			0.531468						1.09942			0.448794																	Radboudumc_2_2.txt	63	44	2	0	0
11	11.4	4	4	Radboudumc_3_1.txt	118	45	1	0	0						1.42894			0.351402						1.53035			0.371311																	Radboudumc_3_2.txt	145	45	2	0	0
11	11.4	4	4	Radboudumc_5_1.txt	96	46	1	1	0	0					0.310282			0.611625						1.16109			0.786906						0.310282			0.611625								Radboudumc_5_2.txt	82	46	2	1	0
11	11.4	4	4	Radboudumc_6_1.txt	72	47	1	0	1	2					1.65288			0.238584						0.39269			0.150594						0.39269			0.150594								Radboudumc_6_2.txt	93	47	2	0	1
11	11.4	4	4	Radboudumc_7_1.txt	124	48	1	1	0	4					0.537272			0.274109						1.54221			0.580397						0.537272			0.274109								Radboudumc_7_2.txt	49	48	2	1	0
11	11.4	4	4	Radboudumc_8_1.txt	44	49	1	1	0	5					0.495372			0.214957						1.33569			0.680371						0.495372			0.214957								Radboudumc_8_2.txt	83	49	2	1	0
11	11.4	4	4	Radboudumc_9_1.txt	144	50	1	0	0						0.922357			0.403183						0.712302			0.452009																	Radboudumc_9_2.txt	6	50	2	0	0
11	11.4	4	4	UMCG_1_1.txt	77	51	1	0	0						0.790944			0.424836						0.877805			0.493176																	UMCG_1_2.txt	56	51	2	0	0
11	11.4	4	4	UMCG_10_1.txt	107	52	1	0	0						1.33812			0.656106						1.17612			0.752086																	UMCG_10_2.txt	98	52	2	0	0
11	11.4	4	4	UMCG_2_1.txt	50	53	1	0	0						1.15863			0.446809						1.02426			0.462862																	UMCG_2_2.txt	26	53	2	0	0
11	11.4	4	4	UMCG_3_1.txt	138	54	1	0	0						1.28372			0.314271						1.24645			0.302257																	UMCG_3_2.txt	121	54	2	0	0
11	11.4	4	4	UMCG_4_1.txt	131	55	1	0	0						0.759876			0.845897						0.695152			0.84277																	UMCG_4_2.txt	147	55	2	0	0
11	11.4	4	4	UMCG_5_1.txt	127	56	1	0	0						1.001			0.404046						1.0183			0.574739																	UMCG_5_2.txt	21	56	2	0	0
11	11.4	4	4	UMCG_6_1.txt	149	57	1	0	0						1.18882			0.48128						0.717753			0.703075																	UMCG_6_2.txt	14	57	2	0	0
11	11.4	4	4	UMCG_7_1.txt	143	58	1	0	0						0.833791			0.644276						0.938479			0.710777																	UMCG_7_2.txt	91	58	2	0	0
11	11.4	4	4	UMCG_8_1.txt	32	59	1	0	0						1.16043			0.926425						1.34108			0.88214																	UMCG_8_2.txt	52	59	2	0	0
11	11.4	4	4	UMCG_9_1.txt	64	60	1	0	0						1.0611			0.700796						1.0979			0.782715																	UMCG_9_2.txt	74	60	2	0	0
11	11.4	4	4	UoS_1_1.txt	70	61	1	0	0						1.35466			0.596315						1.3415			0.615064																	UoS_1_2.txt	42	61	2	0	0
11	11.4	4	4	UoS_10_1.txt	5	62	1	0	0						1.0163			0.301274						1.06527			0.269668																	UoS_10_2.txt	22	62	2	0	0
11	11.4	4	4	UoS_11_1.txt	68	63	1	0	0						1.79568			0.677022						1.79273			0.621135																	UoS_11_2.txt	130	63	2	0	0
11	11.4	4	4	UoS_12_1.txt	40	64	1	0	0						1.50389			0.502444						1.55595			0.460157																	UoS_12_2.txt	38	64	2	0	0
11	11.4	4	4	UoS_13_1.txt	135	65	1	0	0						1.24038			0.574243						1.23172			0.601439																	UoS_13_2.txt	134	65	2	0	0
11	11.4	4	4	UoS_14_1.txt	23	66	1	0	0						1.21066			0.40925						1.13934			0.471063																	UoS_14_2.txt	79	66	2	0	0
11	11.4	4	4	UoS_15_1.txt	16	67	1	0	0						0.881947			0.977761						0.365043			0.976888																	UoS_15_2.txt	7	67	2	0	0
11	11.4	4	4	UoS_2_1.txt	92	68	1	0	0						2.02978			0.565054						2.20817			0.528331																	UoS_2_2.txt	69	68	2	0	0
11	11.4	4	4	UoS_3_1.txt	1	69	1	0	0						1.53186			0.552281						0.636378			0.692702																	UoS_3_2.txt	12	69	2	0	1
11	11.4	4	4	UoS_4_1.txt	139	70	1	0	0						1.23716			0.513632						1.5151			0.466184																	UoS_4_2.txt	84	70	2	0	0
11	11.4	4	4	UoS_5_1.txt	116	71	1	0	1	9					1.59142			0.653239						0.30168			1.41984						0.30168			1.41984								UoS_5_2.txt	2	71	2	1	0
11	11.4	4	4	UoS_6_1.txt	81	72	1	0	0						1.41253			0.742913						1.39273			0.757832																	UoS_6_2.txt	65	72	2	0	0
11	11.4	4	4	UoS_7_1.txt	104	73	1	0	0						0.819786			0.467499						0.900202			0.50541																	UoS_7_2.txt	99	73	2	0	0
11	11.4	4	4	UoS_8_1.txt	90	74	1	0	0						1.58079			1.06924						1.5555			1.29572																	UoS_8_2.txt	120	74	2	0	0
11	11.4	4	4	UoS_9_1.txt	113	75	1	0	0						2.57583			0.471485						2.29129			0.492078																	UoS_9_2.txt	29	75	2	0	0
11	11.5	5	9	IEEM_1_1.txt	140	1	1	1	0	0																												0.0813006	-1.34026	0.0813006				IEEM_1_2.txt	85	1	2	1	0
11	11.5	5	9	IEEM_10_1.txt	117	2	1	1	0	9																												-0.443228	-0.755545	-0.443228				IEEM_10_2.txt	137	2	2	1	0
11	11.5	5	9	IEEM_11_1.txt	4	3	1	1	0	0																												-0.00879787	-0.756772	-0.00879787				IEEM_11_2.txt	25	3	2	1	0
11	11.5	5	9	IEEM_12_1.txt	33	4	1	1	0	1																												-0.0785551	-0.187468	-0.0785551				IEEM_12_2.txt	71	4	2	1	0
11	11.5	5	9	IEEM_13_1.txt	45	5	1	1	0	2																												-0.167291	-0.671546	-0.167291				IEEM_13_2.txt	114	5	2	1	0
11	11.5	5	9	IEEM_14_1.txt	24	6	1	1	0	3																												-0.123334	-0.953513	-0.123334				IEEM_14_2.txt	57	6	2	1	0
11	11.5	5	9	IEEM_15_1.txt	61	7	1	1	0	5																												-0.621486	-1.62251	-0.621486				IEEM_15_2.txt	39	7	2	1	0
11	11.5	5	9	IEEM_2_1.txt	51	8	1	1	0	1																												0.0849339	-1.41053	0.0849339				IEEM_2_2.txt	136	8	2	1	0
11	11.5	5	9	IEEM_3_1.txt	106	9	1	1	0	2																												-0.127868	-0.638752	-0.127868				IEEM_3_2.txt	27	9	2	1	0
11	11.5	5	9	IEEM_4_1.txt	59	10	1	1	0	3																												-0.152459	-0.299421	-0.152459				IEEM_4_2.txt	122	10	2	1	0
11	11.5	5	9	IEEM_5_1.txt	58	11	1	1	0	4																												-0.228752	-0.725718	-0.228752				IEEM_5_2.txt	146	11	2	1	0
11	11.5	5	9	IEEM_6_1.txt	97	12	1	1	0	5																												-0.356197	-1.33549	-0.356197				IEEM_6_2.txt	105	12	2	1	0
11	11.5	5	9	IEEM_7_1.txt	141	13	1	1	0	6																												-0.48105	-1.53561	-0.48105				IEEM_7_2.txt	102	13	2	1	0
11	11.5	5	9	IEEM_8_1.txt	20	14	1	1	0	7																												-0.568774	-1.52281	-0.568774				IEEM_8_2.txt	94	14	2	1	0
11	11.5	5	9	IEEM_9_1.txt	89	15	1	1	0	8																												-0.493583	-0.465628	-0.493583				IEEM_9_2.txt	17	15	2	1	0
11	11.5	5	9	LEIC_11_1.txt	28	16	1	0	0																													-0.642288	-0.704305					LEIC_11_2.txt	112	16	2	0	0
11	11.5	5	9	LEIC_12_1.txt	15	17	1	0	0																													-0.536458	-0.504887					LEIC_12_2.txt	95	17	2	0	0
11	11.5	5	9	LEIC_16_1.txt	11	18	1	0	0																													-2.07047	-1.96242					LEIC_16_2.txt	54	18	2	0	0
11	11.5	5	9	LEIC_17_1.txt	37	19	1	0	0																													-1.37107	-1.33131					LEIC_17_2.txt	128	19	2	0	0
11	11.5	5	9	LEIC_18_1.txt	62	20	1	0	0																													-1.60064	-1.70309					LEIC_18_2.txt	80	20	2	0	0
11	11.5	5	9	LEIC_20_1.txt	30	21	1	0	0																													-1.37252	-1.26688					LEIC_20_2.txt	53	21	2	0	0
11	11.5	5	9	LEIC_24_1.txt	108	22	1	0	0																													-0.738541	-0.589011					LEIC_24_2.txt	73	22	2	0	0
11	11.5	5	9	LEIC_25_1.txt	31	23	1	0	0																													-0.695738	-0.678388					LEIC_25_2.txt	66	23	2	0	0
11	11.5	5	9	LEIC_29_1.txt	126	24	1	0	0																													-1.55551	-1.42263					LEIC_29_2.txt	88	24	2	0	0
11	11.5	5	9	LEIC_3_1.txt	60	25	1	0	0																													-3.52048	-3.29795					LEIC_3_2.txt	109	25	2	0	0
11	11.5	5	9	LEIC_4_1.txt	100	26	1	0	0																													-2.05772	-1.78807					LEIC_4_2.txt	67	26	2	0	0
11	11.5	5	9	LEIC_6_1.txt	47	27	1	0	0																													-0.410824	-0.424014					LEIC_6_2.txt	35	27	2	0	0
11	11.5	5	9	LEIC_8_1.txt	87	28	1	0	0																													-1.75449	-1.70052					LEIC_8_2.txt	55	28	2	0	0
11	11.5	5	9	LEIC_9_1.txt	129	29	1	0	0																													-0.834594	-1.16177					LEIC_9_2.txt	41	29	2	0	0
11	11.5	5	9	MUMC_1_1.txt	75	30	1	0	0																													-0.901298	-0.830829					MUMC_1_2.txt	46	30	2	0	0
11	11.5	5	9	MUMC_10_1.txt	13	31	1	0	0																													-0.812123	-1.08133					MUMC_10_2.txt	36	31	2	0	0
11	11.5	5	9	MUMC_4_1.txt	132	32	1	0	0																													-2.08441	-1.92652					MUMC_4_2.txt	86	32	2	0	0
11	11.5	5	9	MUMC_5_1.txt	34	33	1	0	0																													-1.44202	-1.65243					MUMC_5_2.txt	43	33	2	0	0
11	11.5	5	9	MUMC_7_1.txt	110	34	1	0	0																													-1.63836	-1.59044					MUMC_7_2.txt	119	34	2	0	0
11	11.5	5	9	MUMC_8_1.txt	115	35	1	0	0																													-0.920722	-1.08492					MUMC_8_2.txt	76	35	2	0	0
11	11.5	5	9	Radboudumc_1_1.txt	18	36	1	0	0																													-1.63195	-1.51931					Radboudumc_1_2.txt	8	36	2	0	0
11	11.5	5	9	Radboudumc_10_1.txt	133	37	1	1	0	7																												-0.563941	-1.94628	-0.563941				Radboudumc_10_2.txt	3	37	2	1	0
11	11.5	5	9	Radboudumc_11_1.txt	48	38	1	0	1	9																												-0.839301	-0.401431	-0.401431				Radboudumc_11_2.txt	9	38	2	0	1
11	11.5	5	9	Radboudumc_13_1.txt	148	39	1	0	0																													-0.893264	-0.95392					Radboudumc_13_2.txt	150	39	2	0	0
11	11.5	5	9	Radboudumc_14_1.txt	19	40	1	0	0																													-0.973858	-0.853451					Radboudumc_14_2.txt	78	40	2	0	0
11	11.5	5	9	Radboudumc_15_1.txt	103	41	1	0	0																													-0.237737	-0.28315					Radboudumc_15_2.txt	111	41	2	0	0
11	11.5	5	9	Radboudumc_16_1.txt	10	42	1	0	0																													-0.933475	-1.01308					Radboudumc_16_2.txt	123	42	2	0	0
11	11.5	5	9	Radboudumc_17_1.txt	125	43	1	0	0																													-1.08785	-1.06096					Radboudumc_17_2.txt	142	43	2	0	0
11	11.5	5	9	Radboudumc_2_1.txt	101	44	1	0	0																													-0.979938	-0.880475					Radboudumc_2_2.txt	63	44	2	0	0
11	11.5	5	9	Radboudumc_3_1.txt	118	45	1	0	0																													-0.756602	-0.849449					Radboudumc_3_2.txt	145	45	2	0	0
11	11.5	5	9	Radboudumc_5_1.txt	96	46	1	1	0	0																												0.105399	-1.04601	0.105399				Radboudumc_5_2.txt	82	46	2	1	0
11	11.5	5	9	Radboudumc_6_1.txt	72	47	1	0	1	2																												-0.58426	-0.0901453	-0.0901453				Radboudumc_6_2.txt	93	47	2	0	1
11	11.5	5	9	Radboudumc_7_1.txt	124	48	1	1	0	4																												-0.392546	-0.799923	-0.392546				Radboudumc_7_2.txt	49	48	2	1	0
11	11.5	5	9	Radboudumc_8_1.txt	44	49	1	1	0	5																												-0.263449	-1.5648	-0.263449				Radboudumc_8_2.txt	83	49	2	1	0
11	11.5	5	9	Radboudumc_9_1.txt	144	50	1	0	0																													-0.163237	-0.111655					Radboudumc_9_2.txt	6	50	2	0	0
11	11.5	5	9	UMCG_1_1.txt	77	51	1	0	0																													-0.25959	-0.313225					UMCG_1_2.txt	56	51	2	0	0
11	11.5	5	9	UMCG_10_1.txt	107	52	1	0	0																													-1.16394	-1.18942					UMCG_10_2.txt	98	52	2	0	0
11	11.5	5	9	UMCG_2_1.txt	50	53	1	0	0																													-0.562335	-0.545906					UMCG_2_2.txt	26	53	2	0	0
11	11.5	5	9	UMCG_3_1.txt	138	54	1	0	0																													-0.707443	-0.643697					UMCG_3_2.txt	121	54	2	0	0
11	11.5	5	9	UMCG_4_1.txt	131	55	1	0	0																													-0.751178	-0.700423					UMCG_4_2.txt	147	55	2	0	0
11	11.5	5	9	UMCG_5_1.txt	127	56	1	0	0																													-0.612809	-0.717536					UMCG_5_2.txt	21	56	2	0	0
11	11.5	5	9	UMCG_6_1.txt	149	57	1	0	0																													-0.934741	-0.845169					UMCG_6_2.txt	14	57	2	0	0
11	11.5	5	9	UMCG_7_1.txt	143	58	1	0	0																													-0.897404	-0.971017					UMCG_7_2.txt	91	58	2	0	0
11	11.5	5	9	UMCG_8_1.txt	32	59	1	0	0																													-1.02059	-1.25395					UMCG_8_2.txt	52	59	2	0	0
11	11.5	5	9	UMCG_9_1.txt	64	60	1	0	0																													-0.987044	-1.08945					UMCG_9_2.txt	74	60	2	0	0
11	11.5	5	9	UoS_1_1.txt	70	61	1	0	0																													-1.01688	-0.970825					UoS_1_2.txt	42	61	2	0	0
11	11.5	5	9	UoS_10_1.txt	5	62	1	0	0																													-0.500459	-0.599729					UoS_10_2.txt	22	62	2	0	0
11	11.5	5	9	UoS_11_1.txt	68	63	1	0	0																													-1.28354	-1.26316					UoS_11_2.txt	130	63	2	0	0
11	11.5	5	9	UoS_12_1.txt	40	64	1	0	0																													-1.14972	-1.18907					UoS_12_2.txt	38	64	2	0	0
11	11.5	5	9	UoS_13_1.txt	135	65	1	0	0																													-0.865571	-0.945239					UoS_13_2.txt	134	65	2	0	0
11	11.5	5	9	UoS_14_1.txt	23	66	1	0	0																													-1.08883	-1.069					UoS_14_2.txt	79	66	2	0	0
11	11.5	5	9	UoS_15_1.txt	16	67	1	0	0																													-0.82705	-0.416134					UoS_15_2.txt	7	67	2	0	0
11	11.5	5	9	UoS_2_1.txt	92	68	1	0	0																													-0.965222	-1.08457					UoS_2_2.txt	69	68	2	0	0
11	11.5	5	9	UoS_3_1.txt	1	69	1	0	0																													-1.11855	-0.503328					UoS_3_2.txt	12	69	2	0	1
11	11.5	5	9	UoS_4_1.txt	139	70	1	0	0																													-0.78387	-0.839596					UoS_4_2.txt	84	70	2	0	0
11	11.5	5	9	UoS_5_1.txt	116	71	1	0	1	9																												-1.02322	-0.356798	-0.356798				UoS_5_2.txt	2	71	2	1	0
11	11.5	5	9	UoS_6_1.txt	81	72	1	0	0																													-1.03939	-1.06252					UoS_6_2.txt	65	72	2	0	0
11	11.5	5	9	UoS_7_1.txt	104	73	1	0	0																													-0.711555	-0.699522					UoS_7_2.txt	99	73	2	0	0
11	11.5	5	9	UoS_8_1.txt	90	74	1	0	0																													-1.72977	-1.63187					UoS_8_2.txt	120	74	2	0	0
11	11.5	5	9	UoS_9_1.txt	113	75	1	0	0																													-1.25969	-1.27383					UoS_9_2.txt	29	75	2	0	0
11	11.6	6	4	IEEM_1_1.txt	140	1	1	1	0	0					0.390937									1.44245			1.34919						0.390937											IEEM_1_2.txt	85	1	2	1	0
11	11.6	6	4	IEEM_10_1.txt	117	2	1	1	0	9					0.335993			1.19664						1.03208			0.967855						0.335993			1.19664								IEEM_10_2.txt	137	2	2	1	0
11	11.6	6	4	IEEM_11_1.txt	4	3	1	1	0	0					0.516698			0.0851002						1.43074			0.443429						0.516698			0.0851002								IEEM_11_2.txt	25	3	2	1	0
11	11.6	6	4	IEEM_12_1.txt	33	4	1	1	0	1					0.60704			0.164425						1.65074			0.191427						0.60704			0.164425								IEEM_12_2.txt	71	4	2	1	0
11	11.6	6	4	IEEM_13_1.txt	45	5	1	1	0	2					0.522476			0.0962956						0.776778			0.639225						0.522476			0.0962956								IEEM_13_2.txt	114	5	2	1	0
11	11.6	6	4	IEEM_14_1.txt	24	6	1	1	0	3					0.509729			0.184842						1.76445			0.288646						0.509729			0.184842								IEEM_14_2.txt	57	6	2	1	0
11	11.6	6	4	IEEM_15_1.txt	61	7	1	1	0	5					0.533838			0.346969						1.85176			0.576538						0.533838			0.346969								IEEM_15_2.txt	39	7	2	1	0
11	11.6	6	4	IEEM_2_1.txt	51	8	1	1	0	1					0.623507			0.158667						1.64133			0.388353						0.623507			0.158667								IEEM_2_2.txt	136	8	2	1	0
11	11.6	6	4	IEEM_3_1.txt	106	9	1	1	0	2					0.510991			0.122195						1.10123			0.759667						0.510991			0.122195								IEEM_3_2.txt	27	9	2	1	0
11	11.6	6	4	IEEM_4_1.txt	59	10	1	1	0	3					0.529546			0.0778112						1.03723			0.305637						0.529546			0.0778112								IEEM_4_2.txt	122	10	2	1	0
11	11.6	6	4	IEEM_5_1.txt	58	11	1	1	0	4					0.67705			0.306225						1.30606			0.358458						0.67705			0.306225								IEEM_5_2.txt	146	11	2	1	0
11	11.6	6	4	IEEM_6_1.txt	97	12	1	1	0	5					0.534861			0.321394						1.56511			0.514095						0.534861			0.321394								IEEM_6_2.txt	105	12	2	1	0
11	11.6	6	4	IEEM_7_1.txt	141	13	1	1	0	6					0.62175			0.386						1.92313			0.671645						0.62175			0.386								IEEM_7_2.txt	102	13	2	1	0
11	11.6	6	4	IEEM_8_1.txt	20	14	1	1	0	7					0.582729			0.736509						1.47173			0.824245						0.582729			0.736509								IEEM_8_2.txt	94	14	2	1	0
11	11.6	6	4	IEEM_9_1.txt	89	15	1	1	0	8					0.459923			1.17464						1.66175			0.229678						0.459923			1.17464								IEEM_9_2.txt	17	15	2	1	0
11	11.6	6	4	LEIC_11_1.txt	28	16	1	0	0						1.57201			0.336875						1.4172			0.408468																	LEIC_11_2.txt	112	16	2	0	0
11	11.6	6	4	LEIC_12_1.txt	15	17	1	0	0						0.727813			0.463253						0.662457			0.515307																	LEIC_12_2.txt	95	17	2	0	0
11	11.6	6	4	LEIC_16_1.txt	11	18	1	0	0						1.96588			0.667894						1.7285			0.633623																	LEIC_16_2.txt	54	18	2	0	0
11	11.6	6	4	LEIC_17_1.txt	37	19	1	0	0						1.90338			0.461232						1.9476			0.407117																	LEIC_17_2.txt	128	19	2	0	0
11	11.6	6	4	LEIC_18_1.txt	62	20	1	0	0						2.49507			0.584492						2.57007			0.613111																	LEIC_18_2.txt	80	20	2	0	0
11	11.6	6	4	LEIC_20_1.txt	30	21	1	0	0						1.15415			0.83426						1.07505			0.827684																	LEIC_20_2.txt	53	21	2	0	0
11	11.6	6	4	LEIC_24_1.txt	108	22	1	0	0						1.60711			0.359134						1.6987			0.279225																	LEIC_24_2.txt	73	22	2	0	0
11	11.6	6	4	LEIC_25_1.txt	31	23	1	0	0						1.20103			0.501268						1.24502			0.492959																	LEIC_25_2.txt	66	23	2	0	0
11	11.6	6	4	LEIC_29_1.txt	126	24	1	0	0						1.6506			0.814786						1.49667			0.823744																	LEIC_29_2.txt	88	24	2	0	0
11	11.6	6	4	LEIC_3_1.txt	60	25	1	0	0						3.16783			1.01242						3.03907			1.01503																	LEIC_3_2.txt	109	25	2	0	0
11	11.6	6	4	LEIC_4_1.txt	100	26	1	0	0						2.74696			0.56917						2.23244			0.627601																	LEIC_4_2.txt	67	26	2	0	0
11	11.6	6	4	LEIC_6_1.txt	47	27	1	0	0						0.723795			0.475862						0.782816			0.449347																	LEIC_6_2.txt	35	27	2	0	0
11	11.6	6	4	LEIC_8_1.txt	87	28	1	0	0						2.0843			0.460624						1.90741			0.511241																	LEIC_8_2.txt	55	28	2	0	0
11	11.6	6	4	LEIC_9_1.txt	129	29	1	0	0						2.32166			0.316393						2.36098			0.360101																	LEIC_9_2.txt	41	29	2	0	0
11	11.6	6	4	MUMC_1_1.txt	75	30	1	0	0						1.38949			0.580585						1.40468			0.842531																	MUMC_1_2.txt	46	30	2	0	0
11	11.6	6	4	MUMC_10_1.txt	13	31	1	0	0						0.916504			0.853094						1.31418			0.728158																	MUMC_10_2.txt	36	31	2	0	0
11	11.6	6	4	MUMC_4_1.txt	132	32	1	0	0						2.25814			0.584741						2.19708			0.615389																	MUMC_4_2.txt	86	32	2	0	0
11	11.6	6	4	MUMC_5_1.txt	34	33	1	0	0						1.34417			1.00051						1.35554			0.904461																	MUMC_5_2.txt	43	33	2	0	0
11	11.6	6	4	MUMC_7_1.txt	110	34	1	0	0						1.65072			1.05466						1.69611			0.980723																	MUMC_7_2.txt	119	34	2	0	0
11	11.6	6	4	MUMC_8_1.txt	115	35	1	0	0						1.3517			0.635974						1.40038			0.720899																	MUMC_8_2.txt	76	35	2	0	0
11	11.6	6	4	Radboudumc_1_1.txt	18	36	1	0	0						2.39466			0.549209						2.18769			0.538105																	Radboudumc_1_2.txt	8	36	2	0	0
11	11.6	6	4	Radboudumc_10_1.txt	133	37	1	1	0	7					0.689517			0.720445						1.63717			0.60376						0.689517			0.720445								Radboudumc_10_2.txt	3	37	2	1	0
11	11.6	6	4	Radboudumc_11_1.txt	48	38	1	0	1	9					1.75675			0.582785						0.289294			1.2062						0.289294			1.2062								Radboudumc_11_2.txt	9	38	2	0	1
11	11.6	6	4	Radboudumc_13_1.txt	148	39	1	0	0						1.98244			0.458557						2.00065			0.513499																	Radboudumc_13_2.txt	150	39	2	0	0
11	11.6	6	4	Radboudumc_14_1.txt	19	40	1	0	0						1.07688			0.496007						0.843496			0.546632																	Radboudumc_14_2.txt	78	40	2	0	0
11	11.6	6	4	Radboudumc_15_1.txt	103	41	1	0	0						0.656408			0.249459						0.844271			0.190671																	Radboudumc_15_2.txt	111	41	2	0	0
11	11.6	6	4	Radboudumc_16_1.txt	10	42	1	0	0						1.1234			0.546203						1.23169			0.555125																	Radboudumc_16_2.txt	123	42	2	0	0
11	11.6	6	4	Radboudumc_17_1.txt	125	43	1	0	0						1.67001			0.580208						1.39404			0.636608																	Radboudumc_17_2.txt	142	43	2	0	0
11	11.6	6	4	Radboudumc_2_1.txt	101	44	1	0	0						1.46811			0.536455						1.22977			0.461964																	Radboudumc_2_2.txt	63	44	2	0	0
11	11.6	6	4	Radboudumc_3_1.txt	118	45	1	0	0						1.33577			0.35379						1.4248			0.385029																	Radboudumc_3_2.txt	145	45	2	0	0
11	11.6	6	4	Radboudumc_5_1.txt	96	46	1	1	0	0					0.337387			0.614546						1.09188			0.789101						0.337387			0.614546								Radboudumc_5_2.txt	82	46	2	1	0
11	11.6	6	4	Radboudumc_6_1.txt	72	47	1	0	1	2					1.68466			0.229399						0.439417			0.130117						0.439417			0.130117								Radboudumc_6_2.txt	93	47	2	0	1
11	11.6	6	4	Radboudumc_7_1.txt	124	48	1	1	0	4					0.613006			0.328952						1.64577			0.432434						0.613006			0.328952								Radboudumc_7_2.txt	49	48	2	1	0
11	11.6	6	4	Radboudumc_8_1.txt	44	49	1	1	0	5					0.548			0.223118						1.25955			0.740672						0.548			0.223118								Radboudumc_8_2.txt	83	49	2	1	0
11	11.6	6	4	Radboudumc_9_1.txt	144	50	1	0	0						0.630322			0.477425						0.5194			0.670141																	Radboudumc_9_2.txt	6	50	2	0	0
11	11.6	6	4	UMCG_1_1.txt	77	51	1	0	0						0.758224			0.429679						0.855434			0.523362																	UMCG_1_2.txt	56	51	2	0	0
11	11.6	6	4	UMCG_10_1.txt	107	52	1	0	0						1.18705			0.677809						1.08564			0.772814																	UMCG_10_2.txt	98	52	2	0	0
11	11.6	6	4	UMCG_2_1.txt	50	53	1	0	0						1.17638			0.43761						1.02519			0.450937																	UMCG_2_2.txt	26	53	2	0	0
11	11.6	6	4	UMCG_3_1.txt	138	54	1	0	0						1.33554			0.343124						1.30165			0.316382																	UMCG_3_2.txt	121	54	2	0	0
11	11.6	6	4	UMCG_4_1.txt	131	55	1	0	0						0.763624			0.836165						0.697143			0.835868																	UMCG_4_2.txt	147	55	2	0	0
11	11.6	6	4	UMCG_5_1.txt	127	56	1	0	0						0.976413			0.312393						0.976572			0.467673																	UMCG_5_2.txt	21	56	2	0	0
11	11.6	6	4	UMCG_6_1.txt	149	57	1	0	0						1.08899			0.509658						0.63129			0.794538																	UMCG_6_2.txt	14	57	2	0	0
11	11.6	6	4	UMCG_7_1.txt	143	58	1	0	0						0.876154			0.637505						0.934697			0.709773																	UMCG_7_2.txt	91	58	2	0	0
11	11.6	6	4	UMCG_8_1.txt	32	59	1	0	0						1.10745			0.924535						1.30284			0.883716																	UMCG_8_2.txt	52	59	2	0	0
11	11.6	6	4	UMCG_9_1.txt	64	60	1	0	0						1.05642			0.705574						1.10521			0.79012																	UMCG_9_2.txt	74	60	2	0	0
11	11.6	6	4	UoS_1_1.txt	70	61	1	0	0						1.391			0.647706						1.36441			0.654133																	UoS_1_2.txt	42	61	2	0	0
11	11.6	6	4	UoS_10_1.txt	5	62	1	0	0						1.08342			0.298533						1.10303			0.295929																	UoS_10_2.txt	22	62	2	0	0
11	11.6	6	4	UoS_11_1.txt	68	63	1	0	0						1.81014			0.65722						1.82807			0.614497																	UoS_11_2.txt	130	63	2	0	0
11	11.6	6	4	UoS_12_1.txt	40	64	1	0	0						1.5198			0.504289						1.56968			0.456184																	UoS_12_2.txt	38	64	2	0	0
11	11.6	6	4	UoS_13_1.txt	135	65	1	0	0						1.21314			0.579132						1.1852			0.598555																	UoS_13_2.txt	134	65	2	0	0
11	11.6	6	4	UoS_14_1.txt	23	66	1	0	0						1.17977			0.393153						0.926015			0.412006																	UoS_14_2.txt	79	66	2	0	0
11	11.6	6	4	UoS_15_1.txt	16	67	1	0	0						0.874409			0.927203						0.360434			0.968732																	UoS_15_2.txt	7	67	2	0	0
11	11.6	6	4	UoS_2_1.txt	92	68	1	0	0						1.97843			0.654392						2.17973			0.579187																	UoS_2_2.txt	69	68	2	0	0
11	11.6	6	4	UoS_3_1.txt	1	69	1	0	0						1.57478			0.532093						0.650966			0.679128																	UoS_3_2.txt	12	69	2	0	1
11	11.6	6	4	UoS_4_1.txt	139	70	1	0	0						1.24781			0.481828						1.59279			0.490604																	UoS_4_2.txt	84	70	2	0	0
11	11.6	6	4	UoS_5_1.txt	116	71	1	0	1	9					1.63907			0.56929						0.303943			1.36148						0.303943			1.36148								UoS_5_2.txt	2	71	2	1	0
11	11.6	6	4	UoS_6_1.txt	81	72	1	0	0						1.41147			0.73619						1.3364			0.74094																	UoS_6_2.txt	65	72	2	0	0
11	11.6	6	4	UoS_7_1.txt	104	73	1	0	0						0.825866			0.478492						0.859289			0.516728																	UoS_7_2.txt	99	73	2	0	0
11	11.6	6	4	UoS_8_1.txt	90	74	1	0	0						1.59593			1.06346						1.56942			1.29474																	UoS_8_2.txt	120	74	2	0	0
11	11.6	6	4	UoS_9_1.txt	113	75	1	0	0						2.01314			0.494693						1.9972			0.524977																	UoS_9_2.txt	29	75	2	0	0
12	12.1	1	1	IEEM_1_1.txt	140	1	1	1	0	0	0.214258	0.891305	0.999908	0.560452	0.277116	0.274535	0.437348	-0.0643162	-0.00127796	0.12564	0.282941	0.471753		1.00797	1.3342		1.0486	0.308189	0.214258	0.891305	0.999908	0.560452	0.277116	0.274535	0.437348	-0.0643162	-0.00127796							IEEM_1_2.txt	85	1	2	1	0
12	12.1	1	1	IEEM_10_1.txt	117	2	1	1	0	9	0.304754	0.861558	0.996157	0.108159	0.111846	0.251928	1.58554	1.47714	1.02931	0.308174	0.31861	0.32416	0.732612	0.690758	0.780881	-0.495108	-0.382856	1.40154	0.304754	0.861558	0.996157	0.108159	0.111846	0.251928	1.58554	1.47714	1.02931							IEEM_10_2.txt	137	2	2	1	0
12	12.1	1	1	IEEM_11_1.txt	4	3	1	1	0	0	0.500623	0.85096	0.999967	0.372012	0.273907	0.27863	-0.0165887	-0.0100142	0.000667731	0.51509	0.727568	0.747442	0.793575	0.589795	0.728727	0.353521	0.672861	0.098723	0.500623	0.85096	0.999967	0.372012	0.273907	0.27863	-0.0165887	-0.0100142	0.000667731							IEEM_11_2.txt	25	3	2	1	0
12	12.1	1	1	IEEM_12_1.txt	33	4	1	1	0	1	0.403349	0.796993	0.999937	0.595653	0.305466	0.271524	0.242595	0.20616	0.0190586	0.305841	0.544127	0.754687	0.999098	0.527117	0.603017	0.103398	0.277932	-0.0189858	0.403349	0.796993	0.999937	0.595653	0.305466	0.271524	0.242595	0.20616	0.0190586							IEEM_12_2.txt	71	4	2	1	0
12	12.1	1	1	IEEM_13_1.txt	45	5	1	1	0	2	0.467975	0.874982	0.999547	0.195188	0.259076	0.222405	0.124107	0.0598141	0.0390198	0.2888	0.443394	0.520855	0.346275	0.506915	0.446673	1.20122	0.909003	-0.205457	0.467975	0.874982	0.999547	0.195188	0.259076	0.222405	0.124107	0.0598141	0.0390198							IEEM_13_2.txt	114	5	2	1	0
12	12.1	1	1	IEEM_14_1.txt	24	6	1	1	0	3	0.255441	0.854175	0.999523		0.211791	0.213411		0.161792	0.0616171	0.425202	0.725498	0.721641	0.508989	0.825878	0.651547	0.898983	0.325043	-0.0158654	0.255441	0.854175	0.999523		0.211791	0.213411		0.161792	0.0616171							IEEM_14_2.txt	57	6	2	1	0
12	12.1	1	1	IEEM_15_1.txt	61	7	1	1	0	5	0.265584	0.930374	0.998804	0.516423	0.461913	0.42116	0.684541	0.464318	0.0953173	0.287889	0.563502	0.685083		1.40469	1.75396		0.715182	0.341226	0.265584	0.930374	0.998804	0.516423	0.461913	0.42116	0.684541	0.464318	0.0953173							IEEM_15_2.txt	39	7	2	1	0
12	12.1	1	1	IEEM_2_1.txt	51	8	1	1	0	1	0.366965	0.81048	0.999771		0.398607	0.384677		-0.00756174	0.0179695	0.331518	0.753022	0.449696		1.24509	1.10376		0.629421	0.100509	0.366965	0.81048	0.999771		0.398607	0.384677		-0.00756174	0.0179695							IEEM_2_2.txt	136	8	2	1	0
12	12.1	1	1	IEEM_3_1.txt	106	9	1	1	0	2	0.282913	0.844882	0.999886		0.218974	0.211787		0.132501	0.0381704	0.234229	0.41969	0.430927	1.00557	0.764995	0.823166	2.305	0.613032	-0.00673766	0.282913	0.844882	0.999886		0.218974	0.211787		0.132501	0.0381704							IEEM_3_2.txt	27	9	2	1	0
12	12.1	1	1	IEEM_4_1.txt	59	10	1	1	0	3	0.333553	0.858938	0.999347	0.345243	0.350346	0.318642	0.877209	0.132105	0.0585198	0.487435	0.516497	0.829315	0.705026	0.633218	0.858892	-0.114199	0.271497	-0.00612688	0.333553	0.858938	0.999347	0.345243	0.350346	0.318642	0.877209	0.132105	0.0585198							IEEM_4_2.txt	122	10	2	1	0
12	12.1	1	1	IEEM_5_1.txt	58	11	1	1	0	4	0.329066	0.893262	0.998891	0.543678	0.260642	0.260179	1.07141	0.411428	0.0822591	0.333704	0.748352	0.55299	0.537831	0.581846	0.491196	1.06364	0.668119	0.0684169	0.329066	0.893262	0.998891	0.543678	0.260642	0.260179	1.07141	0.411428	0.0822591							IEEM_5_2.txt	146	11	2	1	0
12	12.1	1	1	IEEM_6_1.txt	97	12	1	1	0	5	0.332036	0.919723	0.99933	0.299959	0.403972	0.372438	1.32988	0.398536	0.097952	0.371128	0.542692	0.659745	1.54696	1.18978	1.14816	1.02749	0.526323	0.614531	0.332036	0.919723	0.99933	0.299959	0.403972	0.372438	1.32988	0.398536	0.097952							IEEM_6_2.txt	105	12	2	1	0
12	12.1	1	1	IEEM_7_1.txt	141	13	1	1	0	6	0.447123	0.953433	0.999109	0.279985	0.315435	0.317293	0.850592	0.578965	0.157069	0.279491	0.370526	0.607472	1.42783	1.08641	1.41869	1.02955	0.805094	0.0734762	0.447123	0.953433	0.999109	0.279985	0.315435	0.317293	0.850592	0.578965	0.157069							IEEM_7_2.txt	102	13	2	1	0
12	12.1	1	1	IEEM_8_1.txt	20	14	1	1	0	7	0.24278	0.85913	0.9976		0.218336	0.271523		1.0054	0.308909	0.307845	0.465957	0.371366		0.90648	0.925797		0.706297	0.652292	0.24278	0.85913	0.9976		0.218336	0.271523		1.0054	0.308909							IEEM_8_2.txt	94	14	2	1	0
12	12.1	1	1	IEEM_9_1.txt	89	15	1	1	0	8	0.196166	0.801507	0.998162	0.237906	0.196774	0.340578	1.96206	1.24702	0.632332	0.340773	0.592072	0.787003	2.20447	0.989166	0.747579	0.615529	0.528595	-0.107589	0.196166	0.801507	0.998162	0.237906	0.196774	0.340578	1.96206	1.24702	0.632332							IEEM_9_2.txt	17	15	2	1	0
12	12.1	1	1	LEIC_11_1.txt	28	16	1	0	0		0.405908	0.59999	0.833818	1.80384	1.18087	1.13825	0.786387	0.554684	0.280431	0.410308	0.670624	0.82976	1.7959	0.975489	0.96773	-0.0342832	0.579223	0.193085																LEIC_11_2.txt	112	16	2	0	0
12	12.1	1	1	LEIC_12_1.txt	15	17	1	0	0		0.426745	0.88377	0.916524	0.439806	0.955658	1.34275	0.698106	0.420265	0.125395	0.47201	0.865674	0.920818	0.318663	0.584391	0.831339	0.854702	0.616771	0.189688																LEIC_12_2.txt	95	17	2	0	0
12	12.1	1	1	LEIC_16_1.txt	11	18	1	0	0		0.433676	0.725266	0.585841	0.696757	0.986082	0.952356	1.00661	0.864121	0.306982	0.175829	0.698643	0.685709		0.953338	1.22644		0.809134	0.247024																LEIC_16_2.txt	54	18	2	0	0
12	12.1	1	1	LEIC_17_1.txt	37	19	1	0	0		0.40844	0.875064	0.837549	1.05759	1.27121	1.46724	0.806319	0.681131	0.208103	0.420739	0.894745	0.795599	0.824023	1.30962	1.48828	0.819169	0.629782	0.0515409																LEIC_17_2.txt	128	19	2	0	0
12	12.1	1	1	LEIC_18_1.txt	62	20	1	0	0		0.391648	0.78733	0.862177	2.57317	3.4276	3.13823	0.443586	0.939896	0.507772	0.321536	0.783142	0.879812	3.97239	4.39471	3.40339	0.220791	0.971598	0.571855																LEIC_18_2.txt	80	20	2	0	0
12	12.1	1	1	LEIC_20_1.txt	30	21	1	0	0		0.353807	0.922034	0.856282	0.522783	0.684288	0.858822	1.12612	0.917585	0.608992	0.275625	0.886902	0.833842	0.455052	0.604976	0.703164	1.23344	0.834245	0.62316																LEIC_20_2.txt	53	21	2	0	0
12	12.1	1	1	LEIC_24_1.txt	108	22	1	0	0		0.709462	0.86654	0.801093	1.32339	0.636619	0.826386	0.64017	0.647558	0.0913251	0.710363	0.950921	0.91104	1.21577	0.736462	0.839112	0.576188	0.490239	-0.0362181																LEIC_24_2.txt	73	22	2	0	0
12	12.1	1	1	LEIC_25_1.txt	31	23	1	0	0		0.490733	0.67126	0.733764	0.56404	0.641785	0.739254	1.41371	0.559702	-0.0012549	0.522148	0.65806	0.67933	0.602231	0.606951	0.656937	1.45743	0.604341	0.039361																LEIC_25_2.txt	66	23	2	0	0
12	12.1	1	1	LEIC_29_1.txt	126	24	1	0	0		0.436003	0.83518	0.686264	0.553829	0.730962	0.861462	1.46345	1.01787	0.615227	0.348102	0.863481	0.715155	0.507665	0.584095	0.766099	1.47763	0.979612	0.565946																LEIC_29_2.txt	88	24	2	0	0
12	12.1	1	1	LEIC_3_1.txt	60	25	1	0	0		0.299192	0.884591	0.892743	0.539979	1.30916	1.7612	1.52889	1.25141	0.476288	0.347013	0.915278	0.887999	0.596582	1.55201	1.92161	1.56694	1.26353	0.458061																LEIC_3_2.txt	109	25	2	0	0
12	12.1	1	1	LEIC_4_1.txt	100	26	1	0	0		0.371275	0.856682	0.915064	0.440123	1.20636	1.43856	0.912272	0.754541	0.244104	0.394345	0.78497	0.891083	0.400835	1.31844	1.61396	1.31434	0.723875	0.306334																LEIC_4_2.txt	67	26	2	0	0
12	12.1	1	1	LEIC_6_1.txt	47	27	1	0	0		0.477116	0.850772	0.895701	0.837321	0.503257	0.634949	0.865158	0.625094	0.20437	0.521423	0.817976	0.822601	1.00529	0.529033	0.6145	0.832286	0.645806	0.205789																LEIC_6_2.txt	35	27	2	0	0
12	12.1	1	1	LEIC_8_1.txt	87	28	1	0	0		0.379229	0.815611	0.711155	0.730954	1.1215	1.66512	1.31724	0.689625	0.0246244	0.41916	0.849659	0.754585	0.758708	1.16863	1.51035	1.3518	0.681496	0.118137																LEIC_8_2.txt	55	28	2	0	0
12	12.1	1	1	LEIC_9_1.txt	129	29	1	0	0		0.601039	0.935294	0.772834	1.29094	1.27141	1.62828	0.709266	0.369116	0.0660333	0.580731	0.945107	0.919778	1.19601	1.36989	1.805	0.639092	0.434858	0.156644																LEIC_9_2.txt	41	29	2	0	0
12	12.1	1	1	MUMC_1_1.txt	75	30	1	0	0		0.389881	0.700893	0.91305	0.648297	1.12395	1.25752	1.01473	0.800495	0.25511	0.138841	0.506648	0.92237		1.31358	1.72459		0.935219	0.260972																MUMC_1_2.txt	46	30	2	0	0
12	12.1	1	1	MUMC_10_1.txt	13	31	1	0	0		0.278574	0.731664	0.532171	0.381288	0.383523	0.728833	0.766695	0.734712	0.538417	0.283204	0.849578	0.777367		0.594572	1.09276		0.748072	0.230105																MUMC_10_2.txt	36	31	2	0	0
12	12.1	1	1	MUMC_4_1.txt	132	32	1	0	0		0.55559	0.709631	0.53148	1.05385	1.3596	1.30621	0.772313	0.862871	0.361565	0.461928	0.682045	0.586178	0.752486	1.36511	1.3637	-0.0194331	0.838432	0.504879																MUMC_4_2.txt	86	32	2	0	0
12	12.1	1	1	MUMC_5_1.txt	34	33	1	0	0		0.781372	0.604101	0.343754	0.476635	0.404537	1.12275	1.23208	1.41717	0.940204	0.786484	0.549502	0.298351	0.48944	0.443821	1.48778	1.29144	1.14033	1.56087																MUMC_5_2.txt	43	33	2	0	0
12	12.1	1	1	MUMC_7_1.txt	110	34	1	0	0		0.27507	0.730079	0.81816		0.730771	1.44701		1.10895	0.195704	0.17984	0.688093	0.774262		0.939689	1.48803		0.926013	0.190094																MUMC_7_2.txt	119	34	2	0	0
12	12.1	1	1	MUMC_8_1.txt	115	35	1	0	0		0.247639	0.839434	0.938152		0.730358	0.871101		0.743965	0.415849	0.316389	0.82916	0.828401	0.750471	0.63599	0.874082	1.79765	0.889366	0.451344																MUMC_8_2.txt	76	35	2	0	0
12	12.1	1	1	Radboudumc_1_1.txt	18	36	1	0	0		0.449634	0.724594	0.913705	0.861727	0.902978	1.11904	0.861453	0.732769	0.0795254	0.541091	0.704507	0.910405	0.756841	0.856113	1.10322	0.468827	0.745404	0.138262																Radboudumc_1_2.txt	8	36	2	0	0
12	12.1	1	1	Radboudumc_10_1.txt	133	37	1	1	0	7	0.290298	0.384141	0.507899		0.26561	0.212091		1.54811	0.363515	0.329944	0.711945	0.654139	0.790791	0.917307	1.01358	0.875433	0.752115	0.401398	0.290298	0.384141	0.507899		0.26561	0.212091		1.54811	0.363515							Radboudumc_10_2.txt	3	37	2	1	0
12	12.1	1	1	Radboudumc_11_1.txt	48	38	1	0	1	9	0.280434	0.573702	0.654872	0.651475	0.636424	0.743727	0.594289	0.631251	0.154965	0.11475	0.894492	0.997288		0.124519	0.288661		1.3427	1.02314	0.11475	0.894492	0.997288		0.124519	0.288661		1.3427	1.02314							Radboudumc_11_2.txt	9	38	2	0	1
12	12.1	1	1	Radboudumc_13_1.txt	148	39	1	0	0		0.650832	0.61342	0.910157	1.04193	0.76476	0.999364	1.02532	0.541689	0.233901	0.651927	0.689128	0.87066	1.35433	0.820285	1.11662	1.2043	0.619252	0.234752																Radboudumc_13_2.txt	150	39	2	0	0
12	12.1	1	1	Radboudumc_14_1.txt	19	40	1	0	0		0.755179	0.461954	0.717625	0.56424	0.309362	0.698865	1.0719	0.771475	0.624111	0.702504	0.449712	0.692937	0.636307	0.407005	0.821309	0.985065	0.721677	0.568213																Radboudumc_14_2.txt	78	40	2	0	0
12	12.1	1	1	Radboudumc_15_1.txt	103	41	1	0	0		0.612319	0.389272	0.309739	0.492022	0.478532	0.709081	0.38918	0.430775	0.611924	0.603642	0.335829	0.302816	0.458482	0.434614	0.552712	0.333703	0.297299	0.794682																Radboudumc_15_2.txt	111	41	2	0	0
12	12.1	1	1	Radboudumc_16_1.txt	10	42	1	0	0		0.304506	0.825057	0.876194	0.636652	0.699453	0.851986	1.5419	0.715429	0.142506	0.292039	0.875829	0.853212	0.575288	0.640225	0.754242	1.4741	0.713496	0.228735																Radboudumc_16_2.txt	123	42	2	0	0
12	12.1	1	1	Radboudumc_17_1.txt	125	43	1	0	0		0.372771	0.756648	0.8591	0.349066	0.875192	1.18739	1.15491	0.653475	0.313182	0.439287	0.65889	0.747399	0.334723	0.617704	0.741039	1.41118	0.675894	0.445404																Radboudumc_17_2.txt	142	43	2	0	0
12	12.1	1	1	Radboudumc_2_1.txt	101	44	1	0	0		0.51481	0.574491	0.458827	0.652892	0.47517	1.01644	0.345627	0.79353	0.411433	0.435674	0.560572	0.513141	0.451259	0.490888	0.795587	0.976924	0.429197	0.441269																Radboudumc_2_2.txt	63	44	2	0	0
12	12.1	1	1	Radboudumc_3_1.txt	118	45	1	0	0		0.681877	0.942318	0.89184	0.753752	0.552212	0.600149	0.606603	0.560503	0.168871	0.637994	0.953663	0.860107	0.722664	0.543083	0.556447	0.618432	0.582493	0.193848																Radboudumc_3_2.txt	145	45	2	0	0
12	12.1	1	1	Radboudumc_5_1.txt	96	46	1	1	0	0	0.145078	0.877044	0.999762		0.282719	0.283279		-0.112118	0.00172141	0.311619	0.610536	0.820948	0.478211	0.553189	0.906475	0.934956	0.835322	0.169559	0.145078	0.877044	0.999762		0.282719	0.283279		-0.112118	0.00172141							Radboudumc_5_2.txt	82	46	2	1	0
12	12.1	1	1	Radboudumc_6_1.txt	72	47	1	0	1	2	0.658879	0.866952	0.830809	0.951024	0.982492	1.07499	0.321807	0.630039	0.351248	0.198181	0.788845	0.998857	0.402206	0.304263	0.332611	0.128707	0.106791	0.0334359	0.198181	0.788845	0.998857	0.402206	0.304263	0.332611	0.128707	0.106791	0.0334359							Radboudumc_6_2.txt	93	47	2	0	1
12	12.1	1	1	Radboudumc_7_1.txt	124	48	1	1	0	4	0.557703	0.91534	0.99414	0.202871	0.212287	0.213447	0.44569	0.247017	0.0786504	0.648005	0.587503	0.701389	0.334845	0.30661	0.627225	1.00187	0.764405	-0.296543	0.557703	0.91534	0.99414	0.202871	0.212287	0.213447	0.44569	0.247017	0.0786504							Radboudumc_7_2.txt	49	48	2	1	0
12	12.1	1	1	Radboudumc_8_1.txt	44	49	1	1	0	5	0.193433	0.910921	0.998093	0.205845	0.222511	0.221609	0.144706	0.361635	0.0977647	0.361249	0.605507	0.501075	0.556236	0.509018	0.682238	1.21944	0.751454	0.782544	0.193433	0.910921	0.998093	0.205845	0.222511	0.221609	0.144706	0.361635	0.0977647							Radboudumc_8_2.txt	83	49	2	1	0
[truncated: 626 more rows]
[truncated: 65 more columns]
