# Supplementary material for: Assessment of dynamic cerebral autoregulation in humans: Is reproducibility dependent on blood pressure variability?
Source: PLoS One. 2020 Jan 10;15(1):e0227651. doi: 10.1371/journal.pone.0227651 (PMC6954074; doi:10.1371/journal.pone.0227651)
Supplement: S1 Dataset — Allcenters_DCAoutput_andotherdata.xlsx: contains the DCA analysis output data off all participating centers, Power Spectral Density data for Mean Arterial Blood Pressure, and means and standard deviations for all variables in the measurement files. CARNETanonymization.xlsx: contains the anonymization key used for this study. (ZIP) [file pone.0227651.s008.zip › Data_Elting_et_al/CARNETanonymization.xlsx]

## Sheet: Variables_explained
Original_Filename	original filename of the file. Abbreviation refers to the center the measurement was done. Center numbers: IEEM=3, LEIC=4, MUMC=7, Radboudumc=9, UMCG=12, UoS=11
study number	Number of the measurement after anonymization, randomly assigned number between 1 and 150.
Filename after anonymization	name of the file after anonymization = studynumber + .txt
case number	Number of the subject, is the same for 1st and 2nd measurement
Measurement Number	1 or 2 corresponding to the 1st and 2nd measurement
Artificial left	= 0 if CBFV on the left was not artificially generated, = 1 in CBFV on the left was artificially generated
Artificial right	= 0 if CBFV on the right was not artificially generated, = 1 in CBFV on the right was artificially generated
Artificial ARI	ARI value that was used in generation of the artificial data
PSDMAPVLFmean	Power spectral density of Mean Arterial Blood Pressure in the VLF band
PSDMAPLFmean	Power spectral density of Mean Arterial Blood Pressure in the LF band
PSDMAPHFmean	Power spectral density of Mean Arterial Blood Pressure in the HF band
Original_Filename_2	same variable as above, for the 2nd measurement
study number_2	same variable as above, for the 2nd measurement
Filename after anonymization_2	same variable as above, for the 2nd measurement
case number_2	same variable as above, for the 2nd measurement
Measurement Number_2	same variable as above, for the 2nd measurement
Artificial left_2	same variable as above, for the 2nd measurement
Artificial right_2	same variable as above, for the 2nd measurement
Artificial ARI_2	same variable as above, for the 2nd measurement
PSDMAPVLFmean_2	same variable as above, for the 2nd measurement
PSDMAPLFmean_2	same variable as above, for the 2nd measurement
PSDMAPHFmean_2	same variable as above, for the 2nd measurement
check_casenumber	checksum variable

## Sheet: CARNETanonymization
Original_Filename	study number	Filename after anonymization	case number	Measurement Number	Artificial left	Artificial right	Artificial ARI	PSDMAPVLFmean	PSDMAPLFmean	PSDMAPHFmean	Original_Filename_2	study number_2	Filename after anonymization_2	case number_2	Measurement Number_2	Artificial left_2	Artificial right_2	Artificial ARI_2	PSDMAPVLFmean_2	PSDMAPLFmean_2	PSDMAPHFmean_2	check_casenumber
IEEM_1_1.txt	140	140.txt	1	1	1	0	0	23.8361	7.68947	0.415436	IEEM_1_2.txt	85	85.txt	1	2	1	0	0	59.0497	18.3025	1.00016	0
IEEM_10_1.txt	117	117.txt	2	1	1	0	9	65.4977	4.36259	0.616977	IEEM_10_2.txt	137	137.txt	2	2	1	0	9	57.9048	2.98342	0.52855	0
IEEM_11_1.txt	4	4.txt	3	1	1	0	0	163.155	30.331	3.65389	IEEM_11_2.txt	25	25.txt	3	2	1	0	0	63.5006	15.7587	5.8368	0
IEEM_12_1.txt	33	33.txt	4	1	1	0	1	80.3526	6.86191	2.27166	IEEM_12_2.txt	71	71.txt	4	2	1	0	1	97.2201	5.95205	0.903025	0
IEEM_13_1.txt	45	45.txt	5	1	1	0	2	151.866	13.1116	2.18019	IEEM_13_2.txt	114	114.txt	5	2	1	0	2	83.4891	3.95896	3.26191	0
IEEM_14_1.txt	24	24.txt	6	1	1	0	3	159.156	14.5452	5.17736	IEEM_14_2.txt	57	57.txt	6	2	1	0	3	24.5336	5.80831	2.36031	0
IEEM_15_1.txt	61	61.txt	7	1	1	0	5	43.7372	13.1241	0.836065	IEEM_15_2.txt	39	39.txt	7	2	1	0	5	43.8052	16.3333	1.03048	0
IEEM_2_1.txt	51	51.txt	8	1	1	0	1	120.347	9.21126	1.48477	IEEM_2_2.txt	136	136.txt	8	2	1	0	1	155.482	14.7118	2.24773	0
IEEM_3_1.txt	106	106.txt	9	1	1	0	2	32.9669	4.26177	1.83998	IEEM_3_2.txt	27	27.txt	9	2	1	0	2	95.9683	35.1347	1.4439	0
IEEM_4_1.txt	59	59.txt	10	1	1	0	3	110.796	10.977	5.97838	IEEM_4_2.txt	122	122.txt	10	2	1	0	3	91.0139	14.439	4.46082	0
IEEM_5_1.txt	58	58.txt	11	1	1	0	4	61.6074	41.5004	13.2874	IEEM_5_2.txt	146	146.txt	11	2	1	0	4	139.808	80.1055	9.2642	0
IEEM_6_1.txt	97	97.txt	12	1	1	0	5	32.4986	5.51304	1.968	IEEM_6_2.txt	105	105.txt	12	2	1	0	5	50.1902	8.2462	1.20685	0
IEEM_7_1.txt	141	141.txt	13	1	1	0	6	38.4177	9.15256	0.916218	IEEM_7_2.txt	102	102.txt	13	2	1	0	6	54.5782	7.2302	1.76598	0
IEEM_8_1.txt	20	20.txt	14	1	1	0	7	69.1941	9.7234	2.63802	IEEM_8_2.txt	94	94.txt	14	2	1	0	7	88.7817	22.1448	3.31116	0
IEEM_9_1.txt	89	89.txt	15	1	1	0	8	30.9857	5.75534	3.28239	IEEM_9_2.txt	17	17.txt	15	2	1	0	8	36.93	5.38223	5.35144	0
LEIC_11_1.txt	28	28.txt	16	1	0	0		22.2173	12.926	7.42511	LEIC_11_2.txt	112	112.txt	16	2	0	0		53.9404	11.6803	1.9277	0
LEIC_12_1.txt	15	15.txt	17	1	0	0		66.9165	80.8291	3.0763	LEIC_12_2.txt	95	95.txt	17	2	0	0		139.793	87.5435	19.6448	0
LEIC_16_1.txt	11	11.txt	18	1	0	0		61.9937	14.7128	0.48965	LEIC_16_2.txt	54	54.txt	18	2	0	0		19.8568	13.7945	0.698602	0
LEIC_17_1.txt	37	37.txt	19	1	0	0		81.2072	47.525	3.31858	LEIC_17_2.txt	128	128.txt	19	2	0	0		79.5491	36.1356	1.95736	0
LEIC_18_1.txt	62	62.txt	20	1	0	0		7.97867	1.28255	0.991953	LEIC_18_2.txt	80	80.txt	20	2	0	0		43.2949	20.8201	3.19548	0
LEIC_20_1.txt	30	30.txt	21	1	0	0		169.383	97.2602	7.86799	LEIC_20_2.txt	53	53.txt	21	2	0	0		56.4255	64.3788	2.08596	0
LEIC_24_1.txt	108	108.txt	22	1	0	0		27.3725	48.9706	8.30768	LEIC_24_2.txt	73	73.txt	22	2	0	0		42.2667	38.6443	5.54946	0
LEIC_25_1.txt	31	31.txt	23	1	0	0		43.571	6.73611	1.69952	LEIC_25_2.txt	66	66.txt	23	2	0	0		116.609	24.9299	3.60948	0
LEIC_29_1.txt	126	126.txt	24	1	0	0		110.16	22.4876	5.14256	LEIC_29_2.txt	88	88.txt	24	2	0	0		119.346	74.3447	2.96024	0
LEIC_3_1.txt	60	60.txt	25	1	0	0		33.1199	44.3021	2.85729	LEIC_3_2.txt	109	109.txt	25	2	0	0		21.3029	44.3974	3.76973	0
LEIC_4_1.txt	100	100.txt	26	1	0	0		32.7956	10.1616	3.56991	LEIC_4_2.txt	67	67.txt	26	2	0	0		37.2435	17.041	2.47835	0
LEIC_6_1.txt	47	47.txt	27	1	0	0		38.2881	117.754	17.7154	LEIC_6_2.txt	35	35.txt	27	2	0	0		29.8601	11.8935	7.78581	0
LEIC_8_1.txt	87	87.txt	28	1	0	0		61.4014	31.1656	1.77859	LEIC_8_2.txt	55	55.txt	28	2	0	0		118.762	35.5909	0.859806	0
LEIC_9_1.txt	129	129.txt	29	1	0	0		13.9575	40.7499	2.14967	LEIC_9_2.txt	41	41.txt	29	2	0	0		37.0707	32.6507	2.4861	0
MUMC_1_1.txt	75	75.txt	30	1	0	0		29.2248	4.83144	3.11337	MUMC_1_2.txt	46	46.txt	30	2	0	0		24.8174	4.73204	5.17622	0
MUMC_10_1.txt	13	13.txt	31	1	0	0		88.9649	63.8533	1.35958	MUMC_10_2.txt	36	36.txt	31	2	0	0		146.367	88.2521	3.58239	0
MUMC_4_1.txt	132	132.txt	32	1	0	0		225.53	25.2699	2.06898	MUMC_4_2.txt	86	86.txt	32	2	0	0		32.9179	12.9549	0.726537	0
MUMC_5_1.txt	34	34.txt	33	1	0	0		168.634	16.8229	0.615413	MUMC_5_2.txt	43	43.txt	33	2	0	0		224.896	16.3711	0.84029	0
MUMC_7_1.txt	110	110.txt	34	1	0	0		34.6957	17.4833	3.51755	MUMC_7_2.txt	119	119.txt	34	2	0	0		83.1406	12.9372	2.21063	0
MUMC_8_1.txt	115	115.txt	35	1	0	0		24.5363	14.8461	7.37202	MUMC_8_2.txt	76	76.txt	35	2	0	0		40.7466	44.5104	5.75678	0
Radboudumc_1_1.txt	18	18.txt	36	1	0	0		50.9434	15.2561	2.51894	Radboudumc_1_2.txt	8	8.txt	36	2	0	0		125.155	35.305	5.96123	0
Radboudumc_10_1.txt	133	133.txt	37	1	1	0	7	64.7622	19.7674	1.11361	Radboudumc_10_2.txt	3	3.txt	37	2	1	0	7	65.6711	13.5906	0.82476	0
Radboudumc_11_1.txt	48	48.txt	38	1	0	1	9	72.3571	15.8157	3.33019	Radboudumc_11_2.txt	9	9.txt	38	2	0	1	9	170.825	13.4577	2.33384	0
Radboudumc_13_1.txt	148	148.txt	39	1	0	0		69.6231	13.6287	4.19217	Radboudumc_13_2.txt	150	150.txt	39	2	0	0		99.4475	23.5533	3.25848	0
Radboudumc_14_1.txt	19	19.txt	40	1	0	0		160.677	28.198	1.47876	Radboudumc_14_2.txt	78	78.txt	40	2	0	0		306.577	33.4031	1.27664	0
Radboudumc_15_1.txt	103	103.txt	41	1	0	0		158.912	11.6156	3.87183	Radboudumc_15_2.txt	111	111.txt	41	2	0	0		178.026	10.3456	4.19669	0
Radboudumc_16_1.txt	10	10.txt	42	1	0	0		22.2487	31.1966	2.99764	Radboudumc_16_2.txt	123	123.txt	42	2	0	0		58.7325	31.0853	2.92442	0
Radboudumc_17_1.txt	125	125.txt	43	1	0	0		64.8975	5.52939	2.47876	Radboudumc_17_2.txt	142	142.txt	43	2	0	0		91.4413	7.35961	3.40542	0
Radboudumc_2_1.txt	101	101.txt	44	1	0	0		110.605	32.6548	2.5253	Radboudumc_2_2.txt	63	63.txt	44	2	0	0		43.8818	9.01535	0.696197	0
Radboudumc_3_1.txt	118	118.txt	45	1	0	0		86.2617	39.7124	7.13089	Radboudumc_3_2.txt	145	145.txt	45	2	0	0		160.631	39.4598	4.87572	0
Radboudumc_5_1.txt	96	96.txt	46	1	1	0	0	49.713	34.5213	3.7979	Radboudumc_5_2.txt	82	82.txt	46	2	1	0	0	76.464	19.2237	3.51282	0
Radboudumc_6_1.txt	72	72.txt	47	1	0	1	2	55.1111	9.60249	2.21861	Radboudumc_6_2.txt	93	93.txt	47	2	0	1	2	62.5781	19.8052	5.06588	0
Radboudumc_7_1.txt	124	124.txt	48	1	1	0	4	138.433	15.5353	2.3859	Radboudumc_7_2.txt	49	49.txt	48	2	1	0	4	98.6046	8.86594	2.60411	0
Radboudumc_8_1.txt	44	44.txt	49	1	1	0	5	133.745	27.4789	3.31991	Radboudumc_8_2.txt	83	83.txt	49	2	1	0	5	184.308	25.8961	4.05839	0
Radboudumc_9_1.txt	144	144.txt	50	1	0	0		174.258	9.13975	10.173	Radboudumc_9_2.txt	6	6.txt	50	2	0	0		153.395	20.0934	6.84092	0
UMCG_1_1.txt	77	77.txt	51	1	0	0		63.6188	14.1218	36.9991	UMCG_1_2.txt	56	56.txt	51	2	0	0		71.9075	34.9411	36.6956	0
UMCG_10_1.txt	107	107.txt	52	1	0	0		31.0299	15.6456	0.897376	UMCG_10_2.txt	98	98.txt	52	2	0	0		62.9098	11.5461	1.43275	0
UMCG_2_1.txt	50	50.txt	53	1	0	0		138.657	26.0476	7.37723	UMCG_2_2.txt	26	26.txt	53	2	0	0		75.0833	18.1813	4.57371	0
UMCG_3_1.txt	138	138.txt	54	1	0	0		170.674	37.156	4.47716	UMCG_3_2.txt	121	121.txt	54	2	0	0		99.9462	29.511	5.35887	0
UMCG_4_1.txt	131	131.txt	55	1	0	0		207.239	90.7969	14.2658	UMCG_4_2.txt	147	147.txt	55	2	0	0		65.5486	31.2691	9.596	0
UMCG_5_1.txt	127	127.txt	56	1	0	0		91.8273	36.596	2.24745	UMCG_5_2.txt	21	21.txt	56	2	0	0		103.511	90.9814	3.08519	0
UMCG_6_1.txt	149	149.txt	57	1	0	0		203.168	32.8731	3.13067	UMCG_6_2.txt	14	14.txt	57	2	0	0		136.88	58.5609	3.29891	0
UMCG_7_1.txt	143	143.txt	58	1	0	0		43.4427	11.5327	1.64786	UMCG_7_2.txt	91	91.txt	58	2	0	0		36.648	15.5441	3.19021	0
UMCG_8_1.txt	32	32.txt	59	1	0	0		107.995	36.1585	2.69794	UMCG_8_2.txt	52	52.txt	59	2	0	0		127.236	34.6801	2.15498	0
UMCG_9_1.txt	64	64.txt	60	1	0	0		43.3199	14.936	3.461	UMCG_9_2.txt	74	74.txt	60	2	0	0		36.3112	16.4133	3.43878	0
UoS_1_1.txt	70	70.txt	61	1	0	0		31.8702	13.5198	4.22921	UoS_1_2.txt	42	42.txt	61	2	0	0		50.3907	14.5172	3.76031	0
UoS_10_1.txt	5	5.txt	62	1	0	0		64.1415	96.6529	2.47219	UoS_10_2.txt	22	22.txt	62	2	0	0		193.74	37.7452	3.92199	0
UoS_11_1.txt	68	68.txt	63	1	0	0		18.3344	10.097	4.90717	UoS_11_2.txt	130	130.txt	63	2	0	0		48.1619	7.4321	0.976779	0
UoS_12_1.txt	40	40.txt	64	1	0	0		35.444	26.6563	2.7514	UoS_12_2.txt	38	38.txt	64	2	0	0		33.2111	20.9758	1.90136	0
UoS_13_1.txt	135	135.txt	65	1	0	0		57.2135	46.6678	1.51445	UoS_13_2.txt	134	134.txt	65	2	0	0		54.063	40.8222	2.43194	0
UoS_14_1.txt	23	23.txt	66	1	0	0		41.1181	10.043	0.698916	UoS_14_2.txt	79	79.txt	66	2	0	0		196.322	18.1148	0.820366	0
UoS_15_1.txt	16	16.txt	67	1	0	0		91.4688	21.0219	4.08132	UoS_15_2.txt	7	7.txt	67	2	0	0		90.3387	33.46	7.17726	0
UoS_2_1.txt	92	92.txt	68	1	0	0		50.6211	12.1803	6.63203	UoS_2_2.txt	69	69.txt	68	2	0	0		28.1847	7.16232	10.5947	0
UoS_3_1.txt	1	1.txt	69	1	0	0		66.96	21.3273	3.97264	UoS_3_2.txt	12	12.txt	69	2	0	1	7	71.2178	32.9115	2.65678	0
UoS_4_1.txt	139	139.txt	70	1	0	0		98.7715	12.7715	0.694637	UoS_4_2.txt	84	84.txt	70	2	0	0		97.4728	12.7942	0.752379	0
UoS_5_1.txt	116	116.txt	71	1	0	1	9	37.1604	32.7142	2.85201	UoS_5_2.txt	2	2.txt	71	2	1	0	9	92.1661	36.2784	3.58996	0
UoS_6_1.txt	81	81.txt	72	1	0	0		102.085	47.5031	2.40728	UoS_6_2.txt	65	65.txt	72	2	0	0		73.9052	54.4944	8.50193	0
UoS_7_1.txt	104	104.txt	73	1	0	0		76.8706	43.608	8.76475	UoS_7_2.txt	99	99.txt	73	2	0	0		29.1201	11.642	2.20556	0
UoS_8_1.txt	90	90.txt	74	1	0	0		161.736	29.7912	5.79295	UoS_8_2.txt	120	120.txt	74	2	0	0		45.0991	17.5059	6.46935	0
UoS_9_1.txt	113	113.txt	75	1	0	0		14.0574	14.0059	2.05812	UoS_9_2.txt	29	29.txt	75	2	0	0		164.729	35.5876	13.6564	0
